# Supplementary material for: Analysis of Pleiotropic Transcriptional Profiles: A Case Study of DNA Gyrase Inhibition
Source: PLoS Genet. 2006 Sep 29;2(9):e152. doi: 10.1371/journal.pgen.0020152 (PMC1584274; doi:10.1371/journal.pgen.0020152)
Supplement: Table S3 — (751 KB XLS) [file pgen.0020152.st003.xls]

## Sheet: Table S3_ak1_ky4069
Table S3. Coefficients and p-values Determined by the Linear Model
name	B#	beta1	beta2	beta3	beta4	beta5	beta6	beta7	p value1	p value2	p value3	p value4	p value5	p value6	p value7
thrL	b0001	-0.86	-0.25	-1.25	-1.66	0.49	0.57	1	0.1	0.62	0.021	0.0032	0.5	0.44	0.18
thrA	b0002	-0.29	-1.98	-2.49	-3.53	-0.14	0.14	0.08	0.64	0.0033	0.00042	5.5e-06	0.87	0.87	0.93
thrB	b0003	-0.42	-0.8	-1.49	-2.4	-0.2	-0.09	0.63	0.4	0.11	0.0053	5.1e-05	0.77	0.89	0.37
thrC	b0004	-0.09	-0.47	-0.09	-2.07	-0.29	-0.17	0.05	0.86	0.38	0.86	0.00066	0.7	0.82	0.94
yaaA	b0006	-0.06	0.09	0.92	0.56	0.06	-0.07	-0.01	0.86	0.81	0.016	0.13	0.9	0.9	0.99
yaaJ	b0007	0.15	0.39	-0.78	-0.8	-0.35	0	-0.23	0.67	0.27	0.034	0.03	0.48	1	0.65
talB	b0008	0.5	-0.68	2.06	0.91	-0.19	-0.44	-0.36	0.33	0.19	0.00042	0.084	0.79	0.55	0.62
mog	b0009	0.17	0.59	-0.74	-0.94	0.42	-0.03	-0.15	0.7	0.18	0.1	0.039	0.5	0.97	0.81
yaaH	b0010	0.28	0.34	1.15	-0.07	0.03	-0.15	-0.4	0.35	0.25	0.00052	0.81	0.94	0.72	0.33
b0011	b0011	0.13	-0.36	0.62	0.39	-0.05	-0.15	0.15	0.8	0.46	0.21	0.42	0.94	0.83	0.82
htgA	b0012	0.17	-0.59	0.13	0.73	0.1	-0.11	0.12	0.68	0.17	0.76	0.092	0.86	0.85	0.84
yaaI	b0013	-0.12	0.1	0.96	1.5	0.22	0.17	0.04	0.78	0.81	0.028	0.0013	0.71	0.77	0.95
dnaK	b0014	-0.71	-2.62	-0.68	-0.54	2.06	1.31	0.44	0.24	0.00019	0.26	0.38	0.022	0.13	0.61
dnaJ	b0015	-0.29	-1.11	-0.68	-1.1	1.13	0.67	0.48	0.54	0.024	0.15	0.025	0.095	0.31	0.46
yi81_1	b0016	-0.38	-0.2	0.01	-0.32	0.4	0.57	0.58	0.34	0.6	0.98	0.41	0.47	0.31	0.3
yi82_1	b0017	-0.41	0.23	-0.25	-1.14	0.48	0.7	0.2	0.13	0.37	0.34	0.00017	0.19	0.064	0.58
gefL	b0018	-0.08	0.46	0.13	0.51	0.38	0.25	0.2	0.82	0.19	0.71	0.15	0.44	0.6	0.69
nhaA	b0019	1.5	0.08	-0.86	-0.03	-0.21	-1.35	-1.08	7.8e-05	0.8	0.011	0.91	0.65	0.0058	0.023
nhaR	b0020	0.37	-0.24	-1.29	-0.89	-0.33	-0.27	-0.26	0.24	0.45	0.00039	0.0088	0.46	0.55	0.56
insB_1	b0021	-0.02	0.67	-1.03	-1.03	-0.27	0.19	0.09	0.96	0.1	0.016	0.016	0.64	0.73	0.87
insA_1	b0022	0.03	-0.09	-1.49	-1.4	-0.02	0.23	-0.18	0.94	0.81	0.00094	0.0016	0.97	0.68	0.75
rpsT	b0023	-0.17	-1.58	-1.29	-2.1	-0.03	-0.15	-0.09	0.65	0.0002	0.0016	5.7e-06	0.95	0.77	0.87
yaaC	b0025	-0.16	-1.72	-1.02	-1.88	-0.09	-0.49	0.02	0.8	0.011	0.11	0.0056	0.92	0.58	0.98
ileS	b0026	-0.49	0.88	-0.79	-1.24	-0.32	-0.05	0.31	0.062	0.0018	0.0045	4.8e-05	0.37	0.9	0.39
lspA	b0027	-0.16	0.06	-0.11	-0.6	-0.41	-0.2	0.25	0.55	0.82	0.69	0.037	0.3	0.61	0.53
lytB	b0029	-0.44	-0.22	0.13	-0.22	-0.27	-0.05	0.5	0.39	0.67	0.8	0.66	0.71	0.95	0.49
yaaF	b0030	-0.11	0.24	0.54	0.83	-0.09	0	0.02	0.74	0.47	0.12	0.02	0.85	1	0.97
dapB	b0031	-0.7	-0.82	-2.09	-2.9	0.46	0.32	0.28	0.11	0.062	4.5e-05	4e-07	0.45	0.6	0.64
carA	b0032	-1.52	-0.11	-2.82	-4.03	-0.35	1.64	1.63	0.0044	0.83	5e-06	1.5e-08	0.61	0.024	0.025
carB	b0033	-1.46	-1.25	-3.56	-3.78	-0.16	1.45	1.64	0.007	0.018	1.9e-07	7e-08	0.82	0.05	0.028
caiF	b0034	-0.3	0.71	0.54	0.82	-0.2	0.46	0.22	0.42	0.064	0.15	0.034	0.7	0.38	0.68
caiE	b0035	0.09	0.17	0.31	0.9	0.13	0.02	-0.24	0.78	0.61	0.35	0.011	0.79	0.96	0.61
caiD	b0036	0.35	-0.44	1.16	1.24	0.12	-0.36	-0.18	0.35	0.24	0.0042	0.0024	0.81	0.49	0.73
caiB	b0038	0.28	-0.09	-0.22	-0.51	0.33	-0.13	-0.03	0.54	0.85	0.62	0.27	0.6	0.84	0.97
caiA	b0039	0.25	-0.18	-0.35	-0.64	0.19	-0.08	0.24	0.55	0.67	0.4	0.12	0.75	0.89	0.67
caiT	b0040	0.24	-0.19	0.18	0.37	-0.07	-0.23	-0.07	0.48	0.58	0.6	0.29	0.89	0.63	0.89
fixA	b0041	0.39	-0.49	-0.07	1.03	-0.03	0	-0.22	0.43	0.32	0.88	0.043	0.96	1	0.75
fixB	b0042	0.39	-0.25	1.27	0.45	0.11	-0.13	-0.41	0.52	0.67	0.042	0.45	0.89	0.88	0.62
fixC	b0043	0.02	-0.17	-0.02	0.17	0.32	0.44	-0.19	0.95	0.55	0.95	0.55	0.43	0.26	0.63
fixX	b0044	0.26	0.26	0.6	-0.01	0.02	-0.67	-0.19	0.57	0.56	0.19	0.98	0.97	0.3	0.77
yaaU	b0045	0.13	-0.69	-0.77	-0.99	0.09	-0.01	-0.15	0.77	0.13	0.097	0.036	0.88	0.99	0.82
yabF	b0046	-0.21	0.21	-0.11	0.99	0.13	0.23	0.18	0.63	0.63	0.8	0.032	0.84	0.72	0.77
kefC	b0047	-0.31	-0.37	-0.05	0.42	0.04	0.24	0.6	0.35	0.27	0.87	0.21	0.93	0.61	0.21
folA	b0048	-0.83	-0.22	-0.22	0.09	0.39	0.47	0.59	0.028	0.54	0.54	0.8	0.44	0.36	0.25
apaH	b0049	-0.29	0.62	1.63	1.24	-0.28	0.35	0.22	0.22	0.014	3.2e-07	2e-05	0.41	0.3	0.51
apaG	b0050	-0.14	0.3	-0.31	0.41	-0.11	0.3	0.25	0.48	0.13	0.12	0.041	0.69	0.27	0.37
ksgA	b0051	0.09	-0.78	-1.84	-1.81	0.23	0.3	-0.03	0.87	0.19	0.0039	0.0046	0.78	0.72	0.97
pdxA	b0052	-0.17	0.19	-0.97	-0.51	-0.45	0.23	0.1	0.58	0.55	0.0044	0.11	0.32	0.6	0.83
surA	b0053	-0.32	-0.41	-0.09	-1.36	-0.22	-0.54	0.11	0.41	0.29	0.82	0.0016	0.69	0.33	0.83
imp	b0054	-0.18	-0.73	0.89	0.4	-0.21	-0.48	-0.32	0.69	0.11	0.055	0.38	0.73	0.45	0.61
yabH	b0055	0.29	0.06	-0.82	-1.29	-0.44	-0.26	-0.41	0.4	0.85	0.021	0.00071	0.36	0.59	0.39
yabP	b0056	0.05	0.74	-0.01	-0.69	-0.06	-0.09	0.17	0.79	0.00038	0.96	0.0007	0.8	0.73	0.51
yabQ	b0057	-0.14	-0.31	0.09	-1.21	0.46	0.13	0.01	0.68	0.36	0.79	0.0013	0.33	0.78	0.99
yabO	b0058	0.9	0.14	-0.03	-0.27	-0.12	-0.74	-0.67	0.015	0.69	0.93	0.44	0.81	0.14	0.18
hepA	b0059	1.12	-0.09	0.53	1.16	-0.11	0.04	-0.66	0.031	0.85	0.29	0.026	0.87	0.96	0.35
polB	b0060	2.22	1.15	0.56	0.47	-1.51	-1.21	-1.82	1.3e-08	0.0002	0.045	0.087	0.00048	0.0034	5.7e-05
araD	b0061	0.26	0.15	0.82	1.02	-0.05	-0.39	-0.3	0.5	0.7	0.038	0.011	0.92	0.47	0.58
araA	b0062	0.11	0.59	2.59	1.44	-0.13	-0.13	0.04	0.84	0.29	8.9e-05	0.015	0.87	0.86	0.96
araB	b0063	0.11	-0.85	0.54	0.51	0.1	-0.26	-0.07	0.85	0.14	0.35	0.37	0.9	0.75	0.92
araC	b0064	0.17	-0.06	-0.1	-0.06	-0.02	0.11	-0.28	0.78	0.92	0.87	0.92	0.98	0.89	0.74
yabI	b0065	0.14	0.02	-1.59	-1.22	0.05	-0.08	-0.14	0.64	0.96	2.1e-05	0.00048	0.91	0.85	0.75
yabJ	b0066	-0.09	-0.22	0.48	0.23	0.21	-0.06	0.13	0.83	0.57	0.23	0.57	0.72	0.92	0.81
yabK	b0067	0.23	-0.25	0.12	-1.09	-0.64	-0.25	-0.27	0.68	0.65	0.83	0.059	0.42	0.75	0.73
tbpA	b0068	0.16	-0.4	-0.32	-0.77	0.2	0.14	-0.53	0.73	0.37	0.48	0.097	0.75	0.83	0.41
yabN	b0069	0.27	0.52	0.45	-0.16	0.34	-0.39	-0.15	0.16	0.011	0.027	0.4	0.22	0.16	0.58
yabM	b0070	-0.05	-0.04	-0.64	-0.63	0.03	-0.02	0.03	0.94	0.95	0.33	0.34	0.98	0.98	0.97
leuD	b0071	0.2	-1.66	-1.14	-2.31	0.14	0.12	-0.34	0.55	5.5e-05	0.0027	4.8e-07	0.78	0.81	0.48
leuC	b0072	0.01	-1.19	0.59	-1.22	-0.11	0.33	0.08	0.97	0.0055	0.14	0.0045	0.84	0.55	0.88
leuB	b0073	0.15	-0.74	0.53	-1.57	-0.36	0.23	-0.01	0.7	0.06	0.17	0.00035	0.5	0.66	0.99
leuA	b0074	0.12	-0.75	-1.52	-2.44	-0.44	0.22	-0.09	0.78	0.087	0.0015	5.8e-06	0.47	0.72	0.88
leuL	b0075	0.16	1.01	0	0.37	-0.03	-0.04	-0.5	0.61	0.0032	0.99	0.24	0.95	0.92	0.26
leuO	b0076	-0.07	0.26	2.65	0.9	0	0	0.17	0.79	0.36	7.7e-10	0.0029	1	1	0.66
ilvI	b0077	0.41	-0.69	-2.09	-2.26	-0.39	0.07	-0.47	0.22	0.047	1.5e-06	4.5e-07	0.41	0.88	0.33
ilvH	b0078	0.44	-0.56	-0.5	-0.89	-0.35	-0.13	-0.58	0.34	0.22	0.27	0.057	0.58	0.84	0.36
fruL	b0079	0.15	1.54	0.3	-0.25	-0.16	0.02	0.01	0.86	0.078	0.73	0.77	0.89	0.99	0.99
fruR	b0080	-0.11	-1.11	1.09	-1	-0.2	0.15	0.01	0.79	0.011	0.012	0.02	0.72	0.79	0.99
yabB	b0081	-0.06	-0.62	-0.81	-1.08	-0.14	0.64	-0.59	0.86	0.06	0.017	0.0022	0.76	0.17	0.2
yabC	b0082	0.12	-0.26	-0.27	-0.83	-0.26	0.42	-0.48	0.59	0.25	0.24	0.00096	0.41	0.19	0.14
ftsL	b0083	0.03	-0.34	1.24	0.15	0	0.37	-0.42	0.95	0.46	0.012	0.74	1	0.57	0.52
ftsI	b0084	0.11	0.3	1.5	0.35	-0.1	0.07	-0.28	0.77	0.43	0.00051	0.36	0.85	0.9	0.6
murE	b0085	-0.01	-1.38	-2.77	-1.56	-0.12	0.43	0.02	0.96	7.8e-05	1.3e-09	1.7e-05	0.78	0.31	0.96
murF	b0086	0.1	-0.22	-0.35	-0.85	-0.23	0.46	0.05	0.51	0.17	0.031	9.2e-06	0.3	0.045	0.83
mraY	b0087	0.22	-0.16	0.99	-0.42	-0.35	0.05	-0.44	0.75	0.81	0.15	0.54	0.71	0.96	0.64
murD	b0088	-0.06	-0.6	-1.15	-1.48	-0.31	0.39	0.33	0.76	0.0028	1.4e-06	2.2e-08	0.24	0.14	0.21
ftsW	b0089	-0.11	0.4	0.31	-0.82	-0.61	0.35	-0.03	0.82	0.39	0.5	0.086	0.35	0.59	0.97
murG	b0090	-0.36	-0.95	-0.83	-1.32	-0.07	0.62	0.19	0.25	0.0054	0.014	0.00027	0.87	0.17	0.67
murC	b0091	-0.52	0.22	0.29	-0.9	-0.2	0.64	0.42	0.0069	0.22	0.11	2.8e-05	0.43	0.016	0.1
ddlB	b0092	-0.71	-1.25	-0.36	-0.79	0.54	0.74	0.49	0.098	0.006	0.4	0.069	0.37	0.22	0.41
ftsQ	b0093	-0.48	-0.05	-0.1	-1	0.15	0.67	0.42	0.16	0.88	0.76	0.0065	0.76	0.17	0.39
ftsA	b0094	-0.56	-1.24	-0.64	-1.79	0.23	0.53	0.07	0.1	0.00092	0.061	1.3e-05	0.63	0.26	0.88
ftsZ	b0095	-0.97	-0.84	-0.56	-1.18	0.44	0.69	0.65	0.043	0.078	0.23	0.016	0.5	0.3	0.33
lpxC	b0096	0.59	-1.24	-2.7	-0.49	-0.09	-0.39	-0.34	0.3	0.037	6.7e-05	0.39	0.91	0.63	0.67
secA	b0098	0.24	-1.35	-1.08	-2.48	-0.2	-0.32	0.02	0.41	7.8e-05	0.0009	6.3e-09	0.63	0.44	0.97
mutT	b0099	0	-0.11	-0.01	0.93	0.06	-0.05	0.07	1	0.78	0.98	0.021	0.92	0.92	0.9
yacG	b0101	-0.04	0.4	0.78	-0.04	0.13	-0.04	0.05	0.92	0.29	0.042	0.91	0.8	0.94	0.93
yacF	b0102	-0.28	-0.25	-1.21	-1.91	-0.08	0.33	0.09	0.43	0.47	0.0018	9.9e-06	0.87	0.5	0.86
yacE	b0103	-0.07	0.22	-0.2	-1.92	-0.36	0.12	0.45	0.92	0.75	0.77	0.0087	0.7	0.9	0.64
guaC	b0104	-0.65	-0.14	-1.39	-1.92	0.3	0.31	0.44	0.069	0.69	0.00046	9.4e-06	0.54	0.53	0.37
hofC	b0106	-0.09	-0.2	-0.55	1.04	-0.08	-0.04	0.13	0.71	0.39	0.024	0.00013	0.8	0.9	0.69
hofB	b0107	0.06	0.48	0.42	1.15	-0.18	-0.08	-0.15	0.79	0.03	0.058	1.1e-05	0.55	0.78	0.63
ppdD	b0108	0.04	0.42	1.36	1.27	0.01	0.49	-0.11	0.94	0.42	0.015	0.023	0.99	0.52	0.88
nadC	b0109	-0.42	0.51	-0.28	-0.27	-0.41	-0.12	-0.04	0.12	0.064	0.3	0.31	0.28	0.74	0.92
ampD	b0110	0.02	0.49	0.64	0.73	-0.05	-0.3	-0.33	0.93	0.028	0.0054	0.0018	0.87	0.32	0.28
ampE	b0111	-0.03	0.78	0.63	0.97	-0.34	-0.41	0.01	0.95	0.13	0.21	0.063	0.64	0.57	0.99
aroP	b0112	-0.14	-0.34	-0.29	-1.3	-0.63	-1.02	0.18	0.65	0.28	0.36	0.00034	0.17	0.029	0.69
pdhR	b0113	0.17	0.76	-0.05	-1.42	-1.23	-0.67	-0.23	0.72	0.12	0.92	0.0062	0.078	0.33	0.74
aceE	b0114	0.05	-1.75	-0.38	-1.03	-0.44	-0.7	-0.29	0.88	1.6e-05	0.25	0.0042	0.35	0.14	0.53
aceF	b0115	-0.03	-1.5	-0.48	-1.92	-0.06	-0.67	0.21	0.96	0.027	0.46	0.0061	0.95	0.47	0.82
lpdA	b0116	0.33	-1.81	0.46	-2.58	-0.02	-0.07	0.17	0.48	0.00066	0.33	1e-05	0.97	0.92	0.8
yacH	b0117	-0.07	0.15	0.02	0.17	-0.32	-0.25	-0.17	0.79	0.57	0.94	0.52	0.39	0.5	0.64
acnB	b0118	-1.25	-1.12	0.79	-2.22	-0.12	-0.39	0.85	0.009	0.018	0.087	3.8e-05	0.85	0.54	0.18
yacL	b0119	0.3	0.39	0.54	0.59	0.12	-0.23	-0.3	0.46	0.35	0.2	0.16	0.84	0.69	0.61
speD	b0120	-0.97	0.29	-0.83	-2.77	0.27	1.01	1.1	0.095	0.61	0.15	4.8e-05	0.74	0.21	0.18
speE	b0121	-1.02	-0.46	-3.28	-2.83	0.17	0.97	0.86	0.22	0.57	0.00049	0.0019	0.88	0.41	0.46
yacC	b0122	-0.79	0.55	-0.65	-0.69	-0.31	0.68	0.78	0.01	0.066	0.032	0.022	0.45	0.1	0.063
gcd	b0124	0.02	-0.51	0.37	0.32	0.16	-0.14	0.17	0.97	0.42	0.56	0.61	0.85	0.88	0.85
hpt	b0125	0.26	-0.92	-1.01	-0.76	-0.12	-0.27	-0.13	0.56	0.042	0.026	0.089	0.84	0.66	0.84
yadF	b0126	-0.84	-1.85	-1.26	-2.72	0.33	0.05	0.75	0.044	9.8e-05	0.004	4.2e-07	0.56	0.93	0.19
yadG	b0127	-0.24	-0.61	-0.74	-0.86	0.62	0.27	0.37	0.56	0.14	0.078	0.043	0.28	0.64	0.52
yadH	b0128	0.07	-0.19	-1.4	0.47	0.26	-0.17	0.07	0.88	0.68	0.0052	0.32	0.69	0.79	0.92
yadI	b0129	-0.17	0.89	-0.01	0.78	0.09	0.19	0.43	0.77	0.12	0.98	0.17	0.91	0.81	0.59
yadE	b0130	-0.19	1.74	1.33	0.97	0.38	0.36	0.16	0.71	0.0022	0.015	0.068	0.61	0.62	0.83
panD	b0131	-0.31	-0.11	0.52	-0.36	-0.16	-0.27	0.16	0.27	0.7	0.074	0.21	0.69	0.5	0.7
yadD	b0132	-0.08	1.35	0.53	0.63	-0.23	-0.1	0.27	0.79	0.00015	0.089	0.046	0.6	0.82	0.53
panC	b0133	-0.09	-1.23	-1.21	-1.27	-0.01	-0.27	-0.02	0.84	0.014	0.015	0.011	0.99	0.68	0.98
panB	b0134	-0.22	0.27	-0.58	-1.26	-0.27	-0.1	0.28	0.26	0.17	0.006	9.8e-07	0.33	0.71	0.31
yadC	b0135	0.34	0.18	0.42	0.64	0.05	0.08	-0.48	0.33	0.6	0.23	0.074	0.92	0.88	0.33
yadK	b0136	0.22	0.17	1.64	1.66	0.14	-0.12	-0.12	0.65	0.72	0.0021	0.0019	0.84	0.87	0.86
yadL	b0137	0.32	-0.29	-0.25	-0.55	0.11	-0.21	-0.41	0.31	0.36	0.43	0.089	0.81	0.64	0.35
yadM	b0138	0.25	-0.12	0.55	0.16	0.25	-0.21	0.02	0.43	0.71	0.088	0.61	0.57	0.63	0.96
htrE	b0139	0.01	-0.41	0.17	0.72	-0.05	0.19	0.29	0.98	0.39	0.73	0.14	0.94	0.78	0.67
ecpD	b0140	0.29	-0.16	0.49	1.75	-0.07	-0.39	-0.27	0.31	0.58	0.1	2.7e-06	0.86	0.35	0.52
yadN	b0141	0.35	-0.06	-0.02	-0.35	0.2	-0.29	-0.29	0.34	0.87	0.95	0.35	0.7	0.58	0.57
folK	b0142	0.07	-0.33	-1.07	-1.05	-0.09	0.4	-0.07	0.85	0.39	0.0097	0.011	0.87	0.47	0.9
pcnB	b0143	-0.31	-1.42	-3.3	-2.46	-0.03	0.72	0.1	0.42	0.001	7.3e-09	1.1e-06	0.95	0.19	0.85
yadB	b0144	0.12	-0.33	0.04	-0.67	0.01	0.27	-0.08	0.8	0.51	0.93	0.19	0.98	0.7	0.91
dksA	b0145	0.38	-0.09	0.44	-0.46	0.54	-0.3	-0.32	0.28	0.8	0.21	0.19	0.27	0.54	0.51
sfsA	b0146	0.38	-0.11	-0.18	0.12	0.25	-0.15	-0.53	0.35	0.77	0.65	0.76	0.66	0.79	0.35
yadP	b0147	0.14	-0.31	-0.02	-0.83	-0.16	0	-0.28	0.72	0.41	0.95	0.038	0.77	0.99	0.61
mrcB	b0149	0.37	0.24	-0.74	-0.74	-0.26	-0.05	-0.31	0.22	0.43	0.018	0.019	0.53	0.91	0.46
fhuA	b0150	-0.91	0.24	0.41	-0.96	-1.49	0.87	0.92	0.004	0.4	0.16	0.0026	0.0011	0.041	0.032
fhuC	b0151	-0.31	-0.15	-0.53	-0.93	-0.3	0.41	0.49	0.34	0.63	0.1	0.0068	0.51	0.36	0.28
fhuD	b0152	-0.47	0.43	-1.18	-0.71	-0.27	0.46	0.62	0.11	0.15	0.00045	0.021	0.51	0.27	0.14
fhuB	b0153	-0.23	0.4	-2.06	-1.62	-0.19	0.21	0.31	0.43	0.18	2.5e-07	9.5e-06	0.65	0.61	0.46
hemL	b0154	0.77	-0.5	-1.34	-1.49	-0.24	-0.41	-0.52	0.013	0.094	0.0001	2.6e-05	0.56	0.32	0.21
yadQ	b0155	-0.2	0.65	0.08	-0.36	-0.06	0.11	0.39	0.62	0.11	0.84	0.36	0.91	0.85	0.48
yadS	b0157	0.16	0.54	-0.39	-0.56	0.27	0.04	-0.12	0.74	0.27	0.41	0.25	0.69	0.96	0.86
yadT	b0158	0.66	0.55	0.12	-0.45	-0.37	-0.3	-0.42	0.0079	0.025	0.6	0.062	0.26	0.37	0.21
pfs	b0159	1.32	-0.91	-0.64	-1.46	-0.51	-0.72	-0.89	0.0019	0.025	0.1	0.0008	0.36	0.19	0.11
dgt	b0160	0.23	0.55	0.64	0.33	0.01	-0.42	-0.03	0.66	0.3	0.23	0.52	0.99	0.57	0.96
htrA	b0161	-0.36	-0.76	-0.6	-1.92	0.47	0.01	0.39	0.25	0.02	0.061	1.7e-06	0.28	0.97	0.37
yaeG	b0162	0.09	0.07	-0.69	0.43	-0.28	-0.19	-0.02	0.84	0.87	0.13	0.34	0.66	0.76	0.97
yaeH	b0163	0.83	-0.76	-0.16	-0.26	-0.04	-0.73	-0.54	0.036	0.054	0.66	0.5	0.94	0.18	0.32
yaeI	b0164	0.08	0.03	0.38	-0.84	0.02	-0.36	0.08	0.89	0.95	0.49	0.13	0.98	0.64	0.92
b0165	b0165	-0.08	0.54	0.33	1.16	0.09	-0.3	0.16	0.84	0.16	0.38	0.0045	0.87	0.57	0.77
dapD	b0166	-0.44	-1.08	-0.17	-0.97	0.02	-0.28	0.29	0.28	0.012	0.67	0.023	0.98	0.62	0.62
glnD	b0167	0.48	0.58	-0.48	-1.27	-0.35	-0.62	-0.32	0.038	0.014	0.041	5.9e-06	0.27	0.058	0.31
map	b0168	1.01	-0.53	0.46	-0.22	-0.73	-1.12	-0.87	0.031	0.24	0.31	0.63	0.25	0.086	0.18
rpsB	b0169	0.11	-1.58	-1.93	-1.59	0.1	0.15	-0.3	0.83	0.004	0.00071	0.0038	0.88	0.83	0.68
tsf	b0170	0.31	-2.98	-1.46	-0.38	0.16	-0.15	-0.73	0.51	1.4e-06	0.0045	0.43	0.82	0.82	0.28
pyrH	b0171	0.69	-1.33	-1.22	-1.64	-0.36	-0.14	-0.61	0.059	0.0008	0.0018	8.3e-05	0.47	0.78	0.23
frr	b0172	0.35	-1.13	-1.66	-2.15	0.07	0.01	-0.25	0.23	0.00044	3.6e-06	5.6e-08	0.87	0.98	0.54
yaeM	b0173	0.49	-0.82	-0.58	-0.64	-0.12	0.05	-0.37	0.26	0.068	0.19	0.15	0.84	0.93	0.55
b0174	b0174	-0.49	-0.53	0.52	-0.48	0.02	0.1	0.08	0.097	0.074	0.078	0.1	0.97	0.81	0.85
yaeL	b0176	-0.43	0.38	1.16	0.29	-0.33	-0.26	-0.08	0.2	0.26	0.0018	0.38	0.49	0.59	0.87
b0177	b0177	-1.16	-2.08	0.1	-0.83	0.42	0.21	0.42	2.2e-05	1.5e-09	0.67	0.00096	0.19	0.5	0.2
hlpA	b0178	-1.26	-2.05	-0.94	-1.63	0.59	0.39	0.8	6.6e-06	1.9e-09	0.00026	1.2e-07	0.072	0.22	0.017
lpxD	b0179	-1.12	-1.1	-3.08	-1.84	0.45	1.06	0.83	3.4e-05	4.2e-05	4.9e-13	1.4e-08	0.16	0.0023	0.014
fabZ	b0180	-0.06	-0.56	-0.81	-1.1	0.14	0.09	0.2	0.89	0.21	0.073	0.018	0.83	0.89	0.74
lpxA	b0181	-0.01	-2	-2.39	-0.8	-0.07	0.02	0.06	0.98	1.2e-07	5e-09	0.0068	0.86	0.95	0.87
lpxB	b0182	-0.26	-0.25	-0.59	-0.38	-0.09	0.28	0.44	0.28	0.31	0.022	0.12	0.78	0.42	0.21
rnhB	b0183	-0.21	-0.42	-1.28	-1.25	-0.03	0.41	0.26	0.58	0.26	0.0019	0.0023	0.95	0.44	0.62
dnaE	b0184	-0.76	-0.21	-0.28	-1.93	-0.2	0.52	0.88	0.0022	0.36	0.21	6.6e-09	0.53	0.11	0.0099
accA	b0185	-0.46	-0.13	-0.61	-1.43	-0.01	0.21	0.47	0.25	0.74	0.13	0.0012	0.98	0.7	0.4
ldcC	b0186	-0.39	0.46	0.33	-0.34	-0.05	0.18	0.27	0.34	0.27	0.43	0.42	0.93	0.76	0.64
b0187	b0187	-0.44	0.31	0.41	0.61	0.26	-0.06	0.39	0.088	0.23	0.12	0.021	0.47	0.86	0.28
mesJ	b0188	-0.41	0.18	0.06	-0.88	-0.25	0.02	0.27	0.18	0.55	0.84	0.0067	0.56	0.96	0.52
yaeO	b0189	-0.18	-0.55	0.55	1.6	0.35	-0.33	-0.16	0.43	0.023	0.024	2.6e-07	0.28	0.31	0.63
yaeQ	b0190	0.08	0.99	-0.09	-0.17	-0.2	0.08	-0.23	0.78	0.0029	0.78	0.58	0.64	0.86	0.58
yaeJ	b0191	-0.21	-0.42	0.21	-1.53	0.09	0.23	0.24	0.61	0.31	0.6	0.001	0.88	0.7	0.68
cutF	b0192	-0.31	-0.18	-0.98	-1.07	0.15	0.32	0.18	0.46	0.67	0.023	0.015	0.8	0.58	0.76
yaeF	b0193	-0.02	0.81	0.47	0.99	-0.06	0.05	0.09	0.93	0.00051	0.029	5.6e-05	0.82	0.86	0.75
proS	b0194	0.22	-1.62	-1.84	-2	-0.08	-0.13	-0.17	0.4	1.4e-06	1.8e-07	4.3e-08	0.82	0.73	0.64
yaeB	b0195	0.24	-0.71	0.08	0.3	-0.27	-0.2	-0.22	0.25	0.0018	0.7	0.15	0.35	0.48	0.44
rcsF	b0196	-0.11	-1.47	0.69	-0.05	-0.01	-0.32	-0.53	0.77	0.00056	0.073	0.9	0.98	0.54	0.32
yaeC	b0197	0.19	-0.98	-0.35	-1.99	0.42	-0.38	-0.45	0.57	0.0071	0.31	3.5e-06	0.38	0.43	0.35
yaeE	b0198	0.28	0.04	-1.28	-0.72	0.03	-0.36	-0.41	0.5	0.91	0.0045	0.091	0.96	0.54	0.48
abc	b0199	-0.07	0.04	-0.41	-0.6	0.24	0.11	0.07	0.87	0.92	0.36	0.19	0.7	0.87	0.91
yaeD	b0200	0.55	0.29	0.54	-0.47	-0.48	-0.83	-0.5	0.21	0.51	0.22	0.28	0.43	0.19	0.42
yafB	b0207	-0.37	-0.39	-1.26	-0.87	0.43	0.15	0.65	0.56	0.54	0.057	0.18	0.63	0.87	0.48
yafC	b0208	-0.43	0.03	1.16	0.92	0.32	0.02	0.35	0.17	0.92	0.00082	0.0058	0.46	0.96	0.42
yafD	b0209	-1.03	-0.07	-0.54	-0.42	0.01	0.64	0.66	0.0052	0.84	0.12	0.22	0.98	0.19	0.18
yafE	b0210	-0.38	-0.27	0.31	0.74	0.18	0.4	0.37	0.29	0.45	0.4	0.05	0.72	0.44	0.47
dniR	b0211	-0.62	-0.24	-1.45	-2.42	-0.16	1.67	0.6	0.23	0.64	0.0087	7.4e-05	0.82	0.028	0.41
b0212	b0212	-0.67	-0.92	-1.08	-1.37	0.35	0.61	0.57	0.077	0.018	0.0065	0.00093	0.5	0.25	0.28
b0213	b0213	-0.43	0.71	-0.26	-0.58	-0.07	0.37	0.48	0.027	0.00079	0.17	0.0046	0.78	0.17	0.076
rnhA	b0214	-0.28	-0.09	-0.66	-0.99	0	0.17	0.4	0.52	0.83	0.13	0.028	1	0.78	0.51
dnaQ	b0215	-0.39	-0.42	1.2	0.19	-0.03	-0.06	0.27	0.23	0.21	0.001	0.56	0.95	0.89	0.56
b0217	b0217	0.28	-0.02	0.54	1.59	0.11	-0.05	-0.13	0.67	0.98	0.41	0.02	0.9	0.96	0.89
b0218	b0218	0.12	-0.05	0.6	0.72	0.18	-0.08	0.04	0.71	0.86	0.069	0.033	0.7	0.86	0.93
b0219	b0219	-0.13	-0.07	-0.65	0.97	0.16	0	0.18	0.74	0.86	0.12	0.025	0.78	1	0.76
b0220	b0220	-1.06	-0.16	1.11	1.55	1.32	0.48	0.28	0.048	0.76	0.039	0.0054	0.078	0.51	0.7
b0221	b0221	-0.42	0.66	0.12	0.36	-0.13	0.17	0.37	0.38	0.18	0.81	0.46	0.85	0.81	0.59
gmhA	b0222	-0.18	-1.05	0.34	-0.02	0.34	-0.49	0.03	0.54	0.0018	0.27	0.94	0.43	0.25	0.94
yafJ	b0223	-0.48	-0.23	0.6	-0.6	-0.07	-0.22	0.43	0.26	0.59	0.16	0.16	0.91	0.71	0.48
yafK	b0224	-0.71	-0.41	1.23	-0.29	0.12	-0.7	0.45	0.0066	0.1	2.9e-05	0.24	0.72	0.051	0.19
yafQ	b0225	0.28	0.97	0.89	0.73	-0.47	0.17	-0.1	0.24	0.00033	0.00076	0.0044	0.17	0.6	0.77
dinJ	b0226	0.18	0.51	1	1.59	-0.27	0.35	-0.34	0.79	0.45	0.15	0.026	0.77	0.72	0.72
yafL	b0227	0.41	0.01	1.14	2.01	-0.38	-0.62	-0.4	0.52	0.98	0.081	0.0037	0.67	0.49	0.65
yafM	b0228	0.04	0.17	-0.44	0.11	-0.13	-0.25	-0.07	0.86	0.48	0.082	0.66	0.72	0.47	0.84
fhiA	b0229	0.23	-0.16	0.66	0.73	-0.08	-0.43	-0.13	0.59	0.7	0.13	0.097	0.9	0.48	0.83
mbhA	b0230	0.17	-0.14	0.08	0.26	0	-0.23	-0.03	0.7	0.75	0.87	0.56	1	0.72	0.96
dinP	b0231	2.78	-0.32	1	0.79	-2.37	-1.18	-2.42	1.7e-10	0.23	0.00088	0.0062	1.5e-06	0.0043	1e-06
yafN	b0232	1.13	0.78	0.3	0.08	-0.89	-0.23	-0.83	0.0035	0.036	0.4	0.82	0.083	0.65	0.1
yafO	b0233	0.34	0.65	2.11	2.43	-0.16	0.58	-0.21	0.42	0.13	3.2e-05	4.6e-06	0.78	0.33	0.72
yafP	b0234	0.8	0	0.1	-0.17	-0.52	0.02	-0.57	0.0079	1	0.71	0.55	0.2	0.96	0.16
b0235	b0235	0.21	-0.51	0.63	0.83	-0.1	-0.17	-0.12	0.73	0.41	0.31	0.19	0.91	0.84	0.89
prfH	b0236	0.24	0.1	1.25	0.51	-0.17	-0.24	-0.19	0.62	0.84	0.013	0.29	0.8	0.73	0.77
pepD	b0237	0.05	-1.42	-1.73	-1.93	0.41	-0.83	0.04	0.91	0.0011	0.00014	3.6e-05	0.45	0.14	0.94
gpt	b0238	0.14	0.15	-0.57	-1.05	-0.39	-0.16	-0.2	0.71	0.7	0.15	0.012	0.48	0.77	0.72
yafA	b0239	0.59	-0.83	-1.15	-0.81	-0.22	-0.38	-0.65	0.31	0.15	0.052	0.17	0.78	0.63	0.42
crl	b0240	-0.13	-0.46	0.07	-0.31	0.22	-0.6	0.02	0.74	0.26	0.86	0.44	0.7	0.3	0.97
phoE	b0241	-0.07	-0.13	1.45	1.41	0.06	-0.37	-0.03	0.84	0.68	0.0001	0.00014	0.89	0.41	0.94
proB	b0242	-1.04	-0.07	-1.13	-1.3	0.39	0.49	0.75	0.011	0.85	0.0062	0.0021	0.48	0.37	0.17
proA	b0243	-0.7	-0.21	0.73	0.13	0.42	-0.16	0.48	0.0017	0.3	0.0011	0.52	0.14	0.57	0.099
b0245	b0245	0.06	-0.78	-0.71	-0.03	0.09	-0.01	0.08	0.85	0.028	0.043	0.93	0.86	0.98	0.86
yafW	b0246	0.14	-0.21	-0.13	0.51	0.22	-0.06	-0.08	0.82	0.74	0.84	0.42	0.8	0.95	0.93
yafX	b0248	-0.4	-0.53	-0.5	0.09	0.18	0.15	0.25	0.35	0.22	0.25	0.83	0.76	0.8	0.67
b0249	b0249	-0.01	0.53	-0.11	-0.17	0.05	0	0.08	0.95	0.0049	0.52	0.34	0.82	0.99	0.75
ykfB	b0250	-0.05	-0.36	0.65	1	0.38	-0.13	-0.04	0.82	0.13	0.0082	0.00019	0.25	0.69	0.89
yafY	b0251	-0.17	0.55	0.33	1.06	0.22	0.29	0.09	0.55	0.064	0.26	0.0011	0.59	0.48	0.82
yafZ	b0252	0.24	0.18	-0.26	1	-0.11	-0.16	-0.17	0.5	0.61	0.47	0.009	0.83	0.75	0.73
ykfA	b0253	-0.08	0.28	0.37	0.78	0.11	-0.04	0.11	0.77	0.33	0.21	0.011	0.8	0.91	0.78
perR	b0254	0.12	-1.13	0.8	0.33	-0.04	0.15	0.03	0.87	0.14	0.29	0.66	0.97	0.88	0.98
b0255	b0255	-0.15	0.81	0.26	0.93	0.16	0.02	0.01	0.32	1.2e-05	0.091	1.4e-06	0.45	0.92	0.97
tra8_1	b0256	-0.18	0.78	0.13	0.52	0.03	0.13	0.01	0.44	0.0023	0.59	0.032	0.92	0.68	0.99
b0257	b0257	0.15	-0.24	0.08	-0.46	-0.07	-0.25	-0.08	0.73	0.57	0.85	0.29	0.91	0.68	0.89
ykfC	b0258	0.48	-0.74	0.71	0.65	0.04	-0.06	-0.41	0.03	0.0016	0.0024	0.0044	0.89	0.85	0.17
yi52_1	b0259	0.18	-1.38	-1.86	-2.14	0.05	0.39	0.13	0.67	0.0027	0.00013	2.4e-05	0.93	0.51	0.82
ykfD	b0260	-0.22	-0.09	-0.47	-0.44	0.12	0.24	0.51	0.58	0.82	0.25	0.28	0.84	0.68	0.37
yagD	b0261	-0.27	0.18	-0.89	0.33	0.03	0.32	0.15	0.12	0.27	1.5e-05	0.059	0.9	0.18	0.53
yagC	b0262	0.11	-0.27	0.88	0.82	-0.08	-0.28	0.01	0.78	0.52	0.044	0.057	0.89	0.63	0.99
b0263	b0263	0.08	0.13	0.68	0.82	-0.26	-0.08	0.13	0.64	0.47	0.00081	0.0001	0.31	0.75	0.61
insB_2	b0264	0.19	0.61	-0.33	-1.56	-0.39	0.23	0.02	0.66	0.16	0.43	0.0011	0.52	0.7	0.97
insA_2	b0265	0.23	-0.2	-1.54	-1.38	-0.23	0.16	-0.12	0.44	0.51	2.8e-05	0.00011	0.6	0.71	0.79
yagB	b0266	-0.23	0.57	0.09	0.35	0.09	-0.02	0.11	0.51	0.12	0.8	0.32	0.86	0.96	0.83
yagA	b0267	0.2	-0.25	0.24	1.13	0.01	-0.18	-0.22	0.67	0.59	0.59	0.02	0.99	0.79	0.73
yagE	b0268	-0.01	-0.07	0.54	0.99	-0.16	-0.19	0.17	0.99	0.87	0.25	0.042	0.8	0.77	0.79
yagG	b0270	0.2	-0.21	-0.56	-0.64	-0.03	-0.09	-0.34	0.56	0.55	0.12	0.075	0.95	0.85	0.5
argF	b0273	-0.62	0.91	-1.28	-1.52	-0.74	0.82	0.83	0.26	0.1	0.026	0.0095	0.34	0.29	0.29
insB_3	b0274	0.16	0.71	-0.18	-1.09	-0.42	0.06	-0.02	0.47	0.0044	0.44	6.2e-05	0.2	0.85	0.96
insA_3	b0275	0.21	-0.19	-0.64	-1.13	-0.25	0.22	-0.25	0.55	0.58	0.078	0.0032	0.61	0.65	0.61
yagJ	b0276	0.19	0.19	0.35	0.78	-0.04	-0.46	-0.24	0.6	0.62	0.34	0.043	0.94	0.39	0.65
yagK	b0277	0	-0.14	0.75	1.55	0.04	-0.2	-0.15	0.99	0.64	0.017	1.9e-05	0.93	0.63	0.71
yagL	b0278	-0.1	0.28	0.4	1.14	0.06	0.23	0.15	0.64	0.21	0.076	2.1e-05	0.84	0.47	0.63
b0279	b0279	0.01	0.47	1.31	1.95	0.09	0.02	-0.04	0.98	0.18	0.00076	6.5e-06	0.85	0.97	0.93
b0280	b0280	-0.56	-0.68	1.02	-0.39	0.09	0.09	0.21	0.32	0.23	0.077	0.49	0.91	0.9	0.79
b0281	b0281	0.14	0.14	0.58	0.59	0.11	-0.39	-0.25	0.67	0.67	0.086	0.081	0.81	0.4	0.59
yagP	b0282	0.15	0.24	0.54	0.06	-0.06	0.11	-0.01	0.62	0.43	0.074	0.85	0.88	0.79	0.98
yagQ	b0283	0.25	-0.7	-0.73	-0.97	-0.06	-0.4	-0.11	0.47	0.053	0.044	0.0098	0.91	0.42	0.83
yagR	b0284	0.07	-0.1	0.26	0.51	-0.17	-0.3	-0.11	0.77	0.67	0.25	0.03	0.6	0.35	0.72
yagS	b0285	-0.11	-0.64	-0.3	0.6	0.17	-0.04	0.02	0.77	0.096	0.42	0.12	0.76	0.94	0.97
yagT	b0286	-0.11	-0.7	-0.47	-0.4	0.35	-0.1	-0.15	0.82	0.15	0.32	0.4	0.6	0.87	0.82
yagU	b0287	-0.68	1.08	1.62	0.42	-0.52	-0.18	0.36	0.016	0.00035	1.9e-06	0.12	0.17	0.63	0.34
b0288	b0288	0.08	-0.16	0.61	0.23	0.37	0.24	-0.08	0.86	0.73	0.2	0.62	0.58	0.72	0.9
yagV	b0289	0.11	-0.64	-0.15	0.44	-0.08	-0.3	-0.1	0.74	0.061	0.64	0.18	0.87	0.52	0.83
yagW	b0290	0.18	-1.07	-1.07	-0.51	0.11	-0.33	-0.31	0.64	0.0094	0.0095	0.2	0.84	0.55	0.57
yagX	b0291	-0.14	0.05	0.4	0.62	0.09	-0.02	0.16	0.6	0.86	0.15	0.03	0.82	0.97	0.69
yagY	b0292	0.04	-0.03	0.45	1.2	0.01	-0.18	-0.06	0.93	0.94	0.34	0.016	0.99	0.78	0.93
yagZ	b0293	-0.11	-0.04	0.78	0.83	0.23	-0.11	-0.04	0.55	0.85	0.00035	0.00018	0.4	0.67	0.87
b0294	b0294	-0.28	0.03	0.28	1	0.11	0.13	0.41	0.49	0.94	0.48	0.018	0.84	0.82	0.46
b0296	b0296	-0.02	-0.22	0.41	1.3	0.27	0.3	0.15	0.97	0.68	0.44	0.021	0.72	0.69	0.84
eaeH	b0297	0.22	-0.59	0	0.51	-0.1	-0.3	-0.08	0.59	0.15	0.99	0.22	0.86	0.6	0.89
b0298	b0298	-0.03	-0.21	0.34	0.74	0.12	0	-0.01	0.88	0.34	0.13	0.0024	0.7	0.99	0.98
b0299	b0299	-0.18	0.85	-1.02	-0.29	-0.72	0.2	0.1	0.53	0.0071	0.0017	0.33	0.092	0.63	0.81
ykgA	b0300	-0.2	-0.1	0.14	0.42	0.22	0.13	0.18	0.67	0.83	0.76	0.37	0.74	0.85	0.79
ykgB	b0301	0.09	0.08	1.31	1.43	0.14	-0.24	-0.21	0.79	0.82	0.0013	0.00057	0.78	0.64	0.68
b0302	b0302	-0.03	0.43	0.26	0.35	0.15	-0.1	0	0.95	0.28	0.52	0.38	0.79	0.85	0.99
b0303	b0303	0.16	0.26	1.28	2.14	-0.05	-0.41	-0.18	0.64	0.46	0.00097	1.8e-06	0.92	0.4	0.72
ykgC	b0304	-0.32	0.42	1.2	0.71	0.04	0.04	0.24	0.18	0.082	2.8e-05	0.0053	0.91	0.91	0.47
ykgD	b0305	0.04	-0.26	0.71	1.45	0.02	-0.12	-0.06	0.84	0.22	0.0018	2.4e-07	0.95	0.68	0.82
ykgE	b0306	-0.1	0.19	0.8	1.12	0.16	-0.21	-0.13	0.71	0.48	0.0059	0.00029	0.67	0.58	0.74
ykgF	b0307	-0.26	-0.66	0.87	0.45	0.18	-0.14	0.41	0.26	0.0072	0.00067	0.056	0.58	0.66	0.21
ykgG	b0308	0.28	-0.31	1.32	0.82	-0.01	-0.8	-0.18	0.52	0.47	0.0055	0.069	0.98	0.2	0.77
b0309	b0309	-0.07	0.46	0.15	0.47	0.06	0.04	0.3	0.81	0.11	0.6	0.1	0.87	0.92	0.46
ykgH	b0310	0.4	-0.22	0.12	0.43	-0.2	-0.51	-0.38	0.35	0.6	0.77	0.32	0.74	0.41	0.53
betA	b0311	0.29	0.43	-0.34	-0.16	0.1	-0.2	-0.37	0.43	0.24	0.35	0.67	0.84	0.69	0.47
betB	b0312	0.53	-0.19	0.3	1.03	-0.56	-0.73	-0.71	0.067	0.48	0.28	0.001	0.16	0.07	0.079
betI	b0313	0.25	0.3	0.92	1.05	-0.16	-0.6	-0.63	0.33	0.25	0.0012	0.00032	0.66	0.1	0.088
betT	b0314	0.32	-0.03	-0.4	0.36	-0.15	-0.37	-0.32	0.44	0.95	0.35	0.39	0.8	0.53	0.59
yahA	b0315	-0.43	0.3	0.14	0.67	-0.09	0.38	0.61	0.33	0.49	0.76	0.14	0.89	0.54	0.34
b0316	b0316	0.87	-0.09	1.18	1.26	-1.21	-1.5	-0.61	0.29	0.91	0.16	0.13	0.3	0.2	0.6
b0317	b0317	0.02	-0.36	0.61	1.17	0.15	-0.05	-0.04	0.96	0.36	0.13	0.0053	0.79	0.93	0.94
b0318	b0318	0.04	-0.49	0.64	1.03	0.12	-0.19	0.08	0.91	0.2	0.095	0.011	0.82	0.73	0.87
b0319	b0319	-0.06	0.34	0.52	1.18	-0.07	0.11	0.19	0.92	0.55	0.36	0.046	0.93	0.89	0.82
b0320	b0320	0.21	-0.64	0.56	0.69	-0.06	-0.12	-0.02	0.71	0.26	0.33	0.23	0.94	0.88	0.98
b0321	b0321	0.03	0.15	0.71	0.96	0.24	-0.07	-0.09	0.9	0.54	0.0076	0.00057	0.49	0.83	0.78
b0323	b0323	0.08	0.14	0.14	0.35	-0.14	-0.05	-0.02	0.78	0.66	0.66	0.27	0.74	0.9	0.97
b0326	b0326	-0.1	-0.06	0.47	1.67	0.19	0.1	-0.17	0.81	0.89	0.26	0.00036	0.75	0.86	0.77
b0327	b0327	0	0.29	0.95	0.85	0.07	-0.26	-0.21	0.99	0.46	0.022	0.037	0.9	0.64	0.7
b0328	b0328	-0.07	0.01	0.55	0.28	-0.09	0.27	0.16	0.83	0.97	0.093	0.39	0.85	0.56	0.73
b0329	b0329	-0.65	-0.23	0.12	0.27	0.68	0.28	0.36	0.063	0.49	0.71	0.43	0.16	0.56	0.46
b0330	b0330	0.13	-0.46	0.42	1.18	0.12	-0.42	-0.06	0.81	0.43	0.47	0.047	0.88	0.6	0.94
b0331	b0331	0.11	-0.34	0.51	0.46	0.03	-0.06	-0.15	0.82	0.49	0.3	0.35	0.96	0.93	0.82
b0333	b0333	-0.01	-0.46	-0.47	0.9	0.24	-0.13	0.04	0.99	0.39	0.38	0.098	0.75	0.86	0.96
b0334	b0334	0.1	-0.23	-0.21	-0.41	0.11	-0.05	0.13	0.74	0.46	0.5	0.19	0.8	0.9	0.76
b0335	b0335	0.19	-0.3	0.43	1.05	-0.04	-0.33	-0.14	0.71	0.56	0.41	0.049	0.95	0.65	0.85
codB	b0336	0.49	0.12	-0.18	-1.36	-0.51	-0.61	-0.35	0.28	0.79	0.69	0.0051	0.43	0.34	0.58
codA	b0337	0.28	-1.79	-2.26	-3.66	-0.35	-0.26	-0.28	0.51	0.0003	1.8e-05	8.2e-09	0.57	0.66	0.65
cynT	b0339	-0.06	0.24	0.17	-0.16	-0.08	0.07	0.09	0.88	0.51	0.63	0.66	0.87	0.89	0.87
cynS	b0340	0.4	-0.1	-0.71	0.32	-0.42	-0.46	-0.28	0.63	0.9	0.38	0.69	0.71	0.69	0.81
cynX	b0341	0.12	-0.24	-0.28	-0.51	-0.08	-0.12	-0.07	0.6	0.28	0.21	0.028	0.79	0.7	0.81
lacA	b0342	0.01	0.15	0.23	0.88	-0.19	0.03	0.34	0.98	0.75	0.61	0.062	0.76	0.96	0.6
lacY	b0343	0.15	0.33	0.7	0.93	-0.19	-0.3	-0.06	0.51	0.16	0.0046	0.00038	0.55	0.35	0.86
lacZ	b0344	0.08	-0.2	-0.44	0.21	-0.28	-0.23	-0.23	0.81	0.57	0.21	0.54	0.57	0.64	0.64
lacI	b0345	-0.08	0.23	-0.46	-1.08	-0.12	0.16	-0.03	0.75	0.36	0.075	0.00022	0.74	0.66	0.93
b0346	b0346	-0.1	-0.76	-0.58	0.1	0.28	0.01	0.11	0.84	0.14	0.25	0.83	0.7	0.99	0.87
b0347	b0347	0.07	-0.32	0.36	0.61	0.04	-0.31	-0.16	0.79	0.22	0.17	0.027	0.91	0.4	0.66
mhpB	b0348	0.17	-0.06	0.62	1.26	-0.15	-0.27	-0.14	0.66	0.88	0.11	0.0024	0.77	0.61	0.79
b0349	b0349	0.1	-0.03	-0.16	0.28	-0.11	-0.11	-0.05	0.8	0.94	0.69	0.48	0.84	0.84	0.93
b0350	b0350	0.04	0.1	1.18	1.56	-0.02	-0.23	-0.05	0.86	0.69	5.4e-05	1e-06	0.96	0.51	0.89
mhpE	b0352	0.24	-0.21	0.5	0.73	-0.04	-0.53	-0.37	0.5	0.55	0.17	0.048	0.93	0.3	0.47
b0352	b0352	0.08	-0.39	-0.03	1.43	-0.17	-0.29	0.28	0.78	0.2	0.91	6.6e-05	0.68	0.49	0.51
b0353	b0353	0.38	-0.74	0.55	-0.17	-0.37	-0.74	-0.26	0.48	0.18	0.32	0.75	0.63	0.34	0.74
b0354	b0354	-0.21	0.4	-1.21	-0.88	-0.31	0.36	0.25	0.6	0.32	0.0051	0.034	0.59	0.52	0.66
b0355	b0355	0.64	0.13	0.37	-0.53	0.19	-0.05	-0.47	0.016	0.6	0.15	0.042	0.59	0.89	0.19
adhC	b0356	0.78	-1.38	-0.51	-0.29	0.15	-0.17	-0.78	0.034	0.00057	0.15	0.41	0.77	0.74	0.13
b0357	b0357	0.75	0.08	-0.82	0.06	0.42	-0.65	-0.79	0.037	0.81	0.024	0.86	0.39	0.19	0.11
b0358	b0358	-0.02	-0.34	1.13	0.87	-0.02	-0.17	0.16	0.96	0.26	0.0009	0.0078	0.97	0.68	0.71
b0359	b0359	-0.03	0.34	0.27	0.84	0.02	0.09	0.05	0.93	0.33	0.44	0.02	0.96	0.85	0.92
yi21_1	b0360	-0.31	-1.46	-0.11	-0.96	0.3	0.02	0.17	0.31	6.1e-05	0.71	0.0038	0.49	0.96	0.69
yi22_1	b0361	-0.32	-0.77	-0.79	-0.69	0.21	0.19	0.1	0.16	0.0025	0.0019	0.0053	0.52	0.55	0.76
b0362	b0362	-0.08	0.98	0.62	0.33	-0.29	0.18	0.22	0.7	4.3e-05	0.0044	0.11	0.3	0.53	0.44
b0363	b0363	-0.08	0.16	-0.35	1.56	0.06	-0.09	0.02	0.87	0.76	0.49	0.0046	0.93	0.9	0.98
b0364	b0364	0.25	-0.06	0.67	0.45	-0.15	-0.11	-0.18	0.31	0.8	0.012	0.082	0.67	0.75	0.6
b0365	b0365	0.18	-0.07	-0.02	0.2	-0.17	-0.4	-0.18	0.73	0.89	0.97	0.71	0.82	0.59	0.81
b0366	b0366	0.24	-0.16	0.38	0.94	-0.15	-0.46	-0.12	0.7	0.8	0.55	0.14	0.86	0.61	0.9
b0367	b0367	0.19	-0.12	0.57	0.34	-0.3	-0.23	-0.02	0.74	0.84	0.34	0.57	0.72	0.78	0.98
b0368	b0368	0.04	0.3	1.2	0.39	0.15	-0.25	0.01	0.93	0.54	0.018	0.42	0.82	0.71	0.99
hemB	b0369	1.47	-0.52	-0.61	-1.16	-0.24	-0.62	-1.3	4.1e-05	0.089	0.05	0.00059	0.57	0.15	0.0045
b0370	b0370	-0.02	-0.75	0.23	1.23	0.11	0	0.16	0.97	0.13	0.63	0.016	0.87	1	0.82
b0371	b0371	-0.09	0.43	1.33	1.51	0.16	-0.09	0.07	0.77	0.18	0.00029	7.1e-05	0.72	0.85	0.88
tra5_1	b0372	-0.17	0.31	-0.77	-0.95	-0.52	0.1	0.21	0.6	0.33	0.02	0.0052	0.25	0.83	0.63
b0373	b0373	0.07	0.03	1.05	1.14	0.06	-0.23	-0.15	0.76	0.9	5e-05	1.8e-05	0.85	0.46	0.62
b0374	b0374	-0.08	0.01	-0.05	0.81	0.19	0.03	0.1	0.75	0.98	0.84	0.0035	0.59	0.94	0.77
b0375	b0375	0.17	-0.17	-0.18	0.31	-0.03	-0.1	-0.34	0.65	0.64	0.63	0.4	0.96	0.85	0.51
yaiH	b0376	-0.44	-1.06	0.79	-0.99	0.31	-0.56	0.13	0.13	0.0011	0.011	0.0019	0.45	0.18	0.75
sbmA	b0377	0.01	0.55	1.16	1.14	-0.1	-0.13	-0.1	0.98	0.23	0.016	0.018	0.88	0.84	0.87
b0378	b0378	0	0.12	0.41	0.61	0	-0.16	0.01	0.99	0.55	0.046	0.0046	0.99	0.58	0.98
b0379	b0379	-0.03	0.05	0.45	1.47	0.19	0.03	-0.09	0.95	0.91	0.28	0.0014	0.74	0.96	0.88
b0380	b0380	0.13	-0.14	0.81	0.83	-0.1	-0.2	-0.07	0.66	0.63	0.0094	0.0081	0.82	0.62	0.87
ddlA	b0381	0.41	0.07	-0.16	0.92	-0.32	-0.29	-0.88	0.25	0.85	0.64	0.015	0.52	0.56	0.087
yaiB	b0382	-0.36	0.42	1.89	1.3	0.23	-0.7	0.17	0.26	0.19	2.8e-06	0.00033	0.6	0.12	0.71
phoA	b0383	-0.17	0.4	1.1	0.49	0.02	-0.33	0.2	0.7	0.36	0.016	0.26	0.98	0.59	0.74
psiF	b0384	0.03	-0.35	0.07	-0.19	0.36	-0.13	-0.11	0.95	0.46	0.89	0.69	0.59	0.85	0.87
yaiC	b0385	0	0.12	-0.89	0.68	0.06	0.03	0.02	1	0.81	0.081	0.18	0.93	0.97	0.98
proC	b0386	-0.1	-0.34	-1.38	-1.57	-0.01	0.27	-0.23	0.81	0.44	0.0036	0.0012	0.99	0.66	0.7
yaiI	b0387	0.26	-0.35	0.25	-0.22	-0.23	-0.27	0.01	0.6	0.48	0.62	0.65	0.74	0.7	0.99
aroL	b0388	0.49	-0.08	-1.75	-1.37	-0.76	0.03	-0.31	0.24	0.86	0.00027	0.0027	0.2	0.95	0.59
yaiA	b0389	0.61	-0.56	-0.33	-0.78	0.13	-0.2	-0.25	0.22	0.27	0.51	0.12	0.86	0.78	0.72
aroM	b0390	0.48	-0.38	-0.72	-0.34	0.26	-0.39	-0.34	0.22	0.33	0.07	0.38	0.63	0.47	0.53
yaiE	b0391	-0.07	-0.72	0.55	-0.71	-0.06	-0.14	0.16	0.82	0.02	0.071	0.022	0.88	0.74	0.69
b0392	b0392	0	0.42	0.18	0.01	-0.05	0.04	0.18	0.98	0.023	0.32	0.97	0.84	0.86	0.46
yaiD	b0393	0.3	-1.08	-0.44	-0.49	-0.3	0.08	-0.61	0.42	0.0072	0.25	0.19	0.57	0.88	0.25
yajF	b0394	-0.58	-0.16	0.73	-0.22	0.39	0.44	0.05	0.38	0.81	0.27	0.74	0.68	0.64	0.96
b0395	b0395	0.38	-0.17	1.37	1.96	-0.28	-0.22	-0.29	0.14	0.52	1.2e-05	4.9e-08	0.43	0.53	0.43
araJ	b0396	0.1	0.01	-0.21	0.42	-0.05	-0.24	-0.11	0.81	0.98	0.62	0.33	0.93	0.7	0.86
sbcC	b0397	0.57	0.75	-0.71	0.09	-0.39	-0.37	-0.19	0.42	0.3	0.32	0.9	0.7	0.72	0.85
sbcD	b0398	0.65	-0.29	-0.2	-0.37	-0.46	-0.22	-0.71	0.097	0.44	0.61	0.33	0.4	0.68	0.19
phoB	b0399	0.69	-0.46	0.58	0.37	0.2	-0.35	-0.96	0.11	0.27	0.17	0.39	0.73	0.55	0.11
phoR	b0400	0.37	-0.6	0.29	0.21	0.08	-0.06	-0.34	0.33	0.12	0.44	0.58	0.88	0.91	0.52
brnQ	b0401	0.74	0.63	-0.66	-1.01	-0.51	-0.11	-0.5	0.0088	0.025	0.018	0.00072	0.18	0.77	0.19
b0402	b0402	0.3	0.46	1.15	-0.71	-0.1	0.23	-0.24	0.25	0.077	0.00011	0.0087	0.77	0.52	0.5
yajB	b0404	0.05	-0.31	0.69	0.55	0.23	-0.2	-0.31	0.89	0.34	0.04	0.097	0.62	0.66	0.49
queA	b0405	0.19	-1.04	-1.52	-2.43	-0.06	0.31	-0.33	0.69	0.04	0.0041	3.4e-05	0.94	0.65	0.63
tgt	b0406	0.1	-0.64	0.01	-2.14	-0.43	0.18	-0.24	0.82	0.15	0.98	3.7e-05	0.48	0.77	0.69
yajC	b0407	0.19	-1.21	1.37	-1.12	0.17	-0.36	-0.28	0.59	0.0014	0.00043	0.0029	0.72	0.45	0.56
secD	b0408	-0.23	-0.84	-2.43	-2.13	-0.27	0.18	0.27	0.4	0.0055	4.7e-09	5e-08	0.48	0.65	0.5
secF	b0409	-0.21	-1.31	-2.36	-2.14	-0.01	0.26	0.21	0.57	0.0016	1.2e-06	5.4e-06	0.99	0.62	0.7
yajD	b0410	-0.53	-0.11	1.04	0.86	0.08	-0.06	0.25	0.064	0.68	0.00081	0.0042	0.83	0.88	0.53
tsx	b0411	-0.38	-0.18	-0.48	-1.62	-0.26	0.2	0.32	0.28	0.61	0.18	8.5e-05	0.59	0.68	0.51
yajI	b0412	-0.09	-0.49	0.49	0.92	0.05	0.08	0.03	0.59	0.0057	0.0063	8.6e-06	0.82	0.73	0.89
ybaD	b0413	0.51	-0.63	0.61	-0.09	0.01	-0.11	-0.09	0.18	0.1	0.11	0.8	0.99	0.84	0.87
ribD	b0414	0.73	0.3	-0.64	-0.68	-0.28	-0.15	-0.17	0.0012	0.15	0.0037	0.0023	0.33	0.59	0.56
ribH	b0415	0.36	-1.14	-1.89	-2.07	-0.04	0.19	-0.11	0.32	0.0038	2e-05	5.7e-06	0.94	0.72	0.83
nusB	b0416	0.26	-0.99	-0.93	-1.45	0.15	0.12	-0.11	0.52	0.02	0.029	0.0013	0.8	0.83	0.84
b0417	b0417	0.17	-0.3	-0.24	-1.63	0.34	0.08	0.22	0.58	0.32	0.42	1.2e-05	0.42	0.85	0.61
b0418	b0418	-0.32	-0.16	0.11	-0.2	0.17	0.11	0.3	0.36	0.65	0.76	0.57	0.74	0.82	0.55
b0419	b0419	-0.9	0.98	-0.03	1.37	0.27	0.76	0.8	0.036	0.024	0.95	0.0025	0.64	0.2	0.18
b0420	b0420	-1.64	-0.97	-1.1	-1.97	0.72	0.88	1.32	8.8e-05	0.01	0.0041	7.7e-06	0.15	0.087	0.013
ispA	b0421	-0.83	0.04	0.71	-0.39	-0.32	0.23	0.69	0.028	0.92	0.055	0.29	0.53	0.65	0.18
xseB	b0422	-0.57	-0.28	-0.2	0.12	0.49	0.21	0.35	0.25	0.57	0.69	0.81	0.48	0.76	0.61
b0423	b0423	-0.83	0.4	-0.18	-0.66	-0.43	0.73	0.79	0.0056	0.15	0.51	0.023	0.28	0.069	0.052
thiJ	b0424	-0.69	-0.34	-0.15	0.35	0.26	0.39	0.5	0.035	0.28	0.63	0.27	0.55	0.38	0.26
apbA	b0425	-0.92	0.3	-0.44	-1.21	-0.32	0.5	0.8	0.0031	0.3	0.13	0.00021	0.43	0.21	0.052
b0426	b0426	-0.19	-1.57	-1.74	-1.27	0.31	0.01	0.5	0.76	0.018	0.0093	0.05	0.73	0.99	0.57
b0427	b0427	-0.23	0.23	0.05	0.17	-0.02	0.24	0.21	0.35	0.36	0.84	0.51	0.95	0.5	0.56
cyoE	b0428	-0.49	-2.45	-0.15	-1.28	-0.18	0.37	0.44	0.63	0.022	0.88	0.21	0.9	0.8	0.76
cyoD	b0429	-0.42	-1.28	-0.25	-1.2	0.13	0.18	0.42	0.26	0.0017	0.49	0.0029	0.81	0.73	0.42
cyoC	b0430	-0.51	-0.98	-0.29	-2.43	0.37	0.24	0.45	0.22	0.024	0.48	3.8e-06	0.53	0.69	0.45
cyoB	b0431	-0.69	-2.05	-2.7	-4.36	0.28	0.81	0.71	0.042	1.2e-06	1.2e-08	8.3e-13	0.54	0.086	0.13
cyoA	b0432	-0.27	-1.11	-1.59	-2.95	-0.31	0.49	0.39	0.47	0.0062	0.00025	3.4e-08	0.55	0.36	0.46
ampG	b0433	0.46	0.74	0.24	0.54	-0.6	-0.19	-0.52	0.32	0.12	0.61	0.25	0.37	0.77	0.43
yajG	b0434	0.48	-0.15	-1.15	-1.56	-0.21	0.1	-0.61	0.29	0.73	0.015	0.0016	0.74	0.88	0.34
bolA	b0435	0.52	-0.02	1.05	1.83	0.73	-0.23	-0.53	0.26	0.96	0.029	0.00047	0.26	0.73	0.42
tig	b0436	0.69	-1.96	-0.83	-1.5	-0.19	-0.42	-1.08	0.19	0.00078	0.12	0.0071	0.79	0.57	0.15
clpP	b0437	0.27	-1.2	-1.11	-1.86	0.32	0.05	-0.36	0.34	0.00029	0.00062	8e-07	0.43	0.9	0.38
clpX	b0438	0.37	-1.68	-1.74	-0.82	-0.07	-0.16	-0.18	0.37	0.00037	0.00026	0.054	0.91	0.78	0.76
lon	b0439	-0.11	-2.2	-1.76	-1.39	1.11	0.5	-0.01	0.76	2.2e-06	4.6e-05	0.00068	0.037	0.33	0.98
hupB	b0440	-0.94	-1.01	0.63	-3.9	0.93	0.34	0.84	0.061	0.046	0.2	2.2e-08	0.18	0.62	0.22
b0441	b0441	0.27	-0.71	-0.89	-0.86	-0.17	-0.06	-0.29	0.38	0.028	0.0072	0.0092	0.7	0.88	0.51
b0442	b0442	0.33	0.05	0.36	0.5	-0.03	-0.25	-0.17	0.41	0.91	0.37	0.23	0.95	0.67	0.77
b0443	b0443	0	-0.21	0.29	0.35	0.08	-0.11	0.16	1	0.56	0.42	0.34	0.87	0.84	0.75
b0444	b0444	-0.04	0.23	-0.95	-1.14	-0.32	-0.05	-0.01	0.91	0.54	0.017	0.005	0.54	0.92	0.99
ybaE	b0445	-0.21	0.35	0.55	1.34	-0.03	-0.04	0.23	0.6	0.38	0.17	0.002	0.96	0.94	0.68
cof	b0446	-0.31	0.44	1.11	0.39	-0.03	0.1	0.29	0.59	0.44	0.059	0.5	0.97	0.9	0.72
b0447	b0447	0.46	-0.26	-0.2	0.99	0.04	-0.43	-0.22	0.36	0.6	0.69	0.052	0.96	0.54	0.75
mdlA	b0448	0.39	-0.6	-1.15	-1.05	0.24	-0.2	-0.46	0.41	0.22	0.023	0.035	0.72	0.77	0.5
mdlB	b0449	0.1	-0.14	-0.21	0.33	-0.05	-0.29	0.23	0.78	0.69	0.54	0.35	0.93	0.55	0.63
glnK	b0450	-0.58	1.6	0.07	0.14	-0.1	0.61	0.75	0.19	0.0011	0.87	0.75	0.87	0.32	0.23
amtB	b0451	-0.27	0.39	-0.21	0.02	-0.33	0.38	0.34	0.49	0.32	0.59	0.96	0.55	0.49	0.54
tesB	b0452	0.41	-0.19	-0.66	-0.73	-0.42	-0.42	-0.25	0.33	0.66	0.13	0.09	0.48	0.49	0.67
b0453	b0453	-0.63	-1.5	-0.44	1.03	1.03	0.65	0.06	0.039	2.4e-05	0.13	0.0014	0.018	0.12	0.89
b0454	b0454	0.03	0.22	0.89	1.11	-0.14	-0.22	0.06	0.95	0.63	0.063	0.022	0.83	0.73	0.93
ybaA	b0456	0.11	0.71	0.89	2.17	-0.05	-0.03	-0.29	0.68	0.012	0.0022	1.6e-08	0.89	0.94	0.43
b0457	b0457	-0.09	-0.3	-0.92	-1.32	0.12	-0.01	0.14	0.77	0.33	0.0058	0.00023	0.78	0.97	0.74
b0458	b0458	-0.17	-0.33	2.99	1.22	0.06	0.88	0.64	0.67	0.4	6.8e-08	0.0046	0.91	0.12	0.26
b0459	b0459	-0.3	0.21	0.36	0.07	0.31	0.26	0.33	0.21	0.37	0.12	0.76	0.34	0.43	0.32
hha	b0460	-0.23	0.52	0	-1.11	0.15	0.43	0.53	0.61	0.24	1	0.017	0.8	0.49	0.4
ybaJ	b0461	-0.12	-0.89	0.65	0.34	0.05	0.3	0.32	0.91	0.39	0.52	0.74	0.97	0.83	0.82
acrB	b0462	0.05	0.39	1.38	0.52	-0.33	-0.23	0.01	0.93	0.53	0.033	0.4	0.71	0.79	0.99
acrA	b0463	-0.33	-0.47	-0.45	-0.56	-0.17	-0.05	0.18	0.44	0.28	0.29	0.2	0.78	0.94	0.76
acrR	b0464	-0.01	-0.09	-1.01	-1.25	-0.4	0.05	-0.13	0.97	0.79	0.0069	0.0012	0.42	0.92	0.79
b0465	b0465	0.5	-0.54	-0.01	1.06	-0.42	-0.58	-0.23	0.036	0.025	0.96	8.9e-05	0.2	0.08	0.48
ybaM	b0466	0.04	0.17	0.99	0.33	0.3	-0.32	-0.23	0.93	0.67	0.02	0.42	0.59	0.58	0.68
priC	b0467	-0.08	0.16	0.47	0.47	-0.1	-0.27	0.05	0.82	0.65	0.18	0.18	0.84	0.58	0.91
ybaN	b0468	-0.13	0.18	-1.15	-0.51	-0.63	0.22	0.04	0.71	0.63	0.0036	0.17	0.22	0.66	0.94
apt	b0469	-0.28	-0.12	-0.85	-1.36	-0.26	0.35	0.16	0.43	0.72	0.022	0.00065	0.61	0.48	0.75
dnaX	b0470	-0.01	0.08	-1.97	-1.5	-0.38	0.43	-0.2	0.98	0.81	7.9e-06	0.00024	0.45	0.39	0.69
ybaB	b0471	-0.21	-0.75	-0.2	-1.63	-0.13	0.15	0.27	0.64	0.11	0.66	0.0014	0.84	0.81	0.67
recR	b0472	-0.14	0.01	-0.25	-0.4	-0.15	0.26	0.07	0.7	0.98	0.5	0.28	0.77	0.61	0.9
htpG	b0473	-0.17	-1.03	0.5	-0.63	1.56	0.71	0.02	0.62	0.0062	0.16	0.08	0.0037	0.15	0.96
adk	b0474	-0.62	-1.27	-1.57	-1.94	0.16	0.71	0.24	0.069	0.00065	6.2e-05	3.7e-06	0.73	0.14	0.6
hemH	b0475	0.3	0.14	0.45	-0.22	0.27	0.39	-0.16	0.2	0.56	0.058	0.33	0.41	0.23	0.62
ybaC	b0476	0.1	0.15	0.15	0.04	0.09	0.04	0.08	0.79	0.7	0.7	0.91	0.88	0.94	0.89
gsk	b0477	-0.66	1.84	0.41	-0.08	-0.33	0.57	0.43	0.054	7.8e-06	0.22	0.81	0.48	0.23	0.36
ybaL	b0478	0.61	-0.61	-0.96	-1.2	0.13	-0.16	-0.24	0.1	0.099	0.013	0.0026	0.79	0.76	0.64
fsr	b0479	0.33	-0.26	-0.63	-0.2	-0.1	-0.28	-0.17	0.55	0.64	0.26	0.72	0.9	0.72	0.82
ushA	b0480	-0.19	-0.05	0.81	-0.38	0.8	-0.29	-0.1	0.62	0.89	0.045	0.32	0.15	0.59	0.86
b0481	b0481	-0.03	-0.53	-0.21	-0.04	0.3	-0.08	-0.12	0.94	0.18	0.59	0.92	0.58	0.88	0.83
b0482	b0482	-0.17	1.35	-0.72	-0.82	-0.15	0.35	0.06	0.64	0.00075	0.051	0.028	0.76	0.48	0.9
b0483	b0483	-0.46	0.25	0.97	-0.09	-0.12	-0.06	0.25	0.24	0.53	0.02	0.81	0.83	0.92	0.66
b0484	b0484	-0.22	0.24	0.71	0.56	0.03	0.26	0.01	0.46	0.41	0.021	0.063	0.95	0.53	0.98
b0485	b0485	0.2	-0.29	-0.5	0.24	0.68	0.1	-0.17	0.48	0.32	0.088	0.4	0.1	0.8	0.67
b0486	b0486	0.21	0.74	0.38	0.49	0.34	-0.16	-0.13	0.78	0.33	0.61	0.51	0.75	0.88	0.9
b0487	b0487	0.23	0.8	0.4	-0.36	-0.03	-0.37	-0.25	0.28	0.00084	0.071	0.1	0.93	0.22	0.4
b0488	b0488	0.45	-0.27	0.19	0.26	0.01	-0.37	-0.37	0.1	0.32	0.49	0.34	0.97	0.34	0.34
b0489	b0489	0.62	0.11	-1.73	-0.94	-0.01	-0.52	-0.48	0.058	0.74	9.7e-06	0.0054	0.98	0.24	0.28
b0490	b0490	-0.08	0.43	0.08	0.08	-0.27	0.03	0.27	0.84	0.25	0.84	0.83	0.61	0.96	0.62
b0491	b0491	0.2	-0.27	0.38	0.51	-0.32	-0.48	0.01	0.69	0.57	0.44	0.3	0.64	0.48	0.99
b0492	b0492	0.47	-1.12	-0.49	-2.02	0.27	-0.59	-0.26	0.032	1.4e-05	0.025	7.5e-10	0.36	0.057	0.38
b0493	b0493	0.36	-0.03	-0.13	-0.5	-0.02	-0.33	-0.3	0.085	0.89	0.54	0.021	0.95	0.27	0.31
tesA	b0494	0.3	-0.15	-1.28	-1.03	-0.07	-0.51	0.03	0.47	0.71	0.004	0.017	0.9	0.38	0.96
ybbA	b0495	0.29	-0.39	-0.36	-1.05	0.05	-0.37	-0.28	0.32	0.19	0.23	0.0014	0.9	0.38	0.51
b0496	b0496	0.24	-0.81	-0.59	0.1	-0.29	-0.32	-0.22	0.63	0.12	0.25	0.85	0.68	0.66	0.75
rhsD	b0497	0.31	0.09	0.95	0.76	-0.23	-0.37	-0.93	0.38	0.8	0.012	0.038	0.64	0.45	0.07
ybbC	b0498	0.45	0.11	0.45	0.38	-0.33	-0.54	-0.22	0.29	0.79	0.29	0.36	0.58	0.36	0.71
b0499	b0499	0.11	0.68	2.69	3.01	-0.18	-0.14	-0.16	0.85	0.25	9.9e-05	2.4e-05	0.83	0.86	0.85
ybbD	b0500	0.28	0.7	0.57	0.19	-0.13	-0.24	-0.35	0.68	0.3	0.4	0.77	0.89	0.8	0.71
b0502	b0502	0.24	-0.4	0.35	0.93	-0.36	-0.51	-0.01	0.57	0.35	0.41	0.037	0.55	0.4	0.98
ybbB	b0503	0.21	0.33	-0.27	0.77	-0.03	-0.17	-0.24	0.52	0.32	0.42	0.027	0.94	0.71	0.61
b0504	b0504	0.25	-0.17	0.59	1.2	-0.12	-0.44	-0.12	0.6	0.72	0.23	0.019	0.86	0.52	0.86
b0505	b0505	0.06	0.23	0.73	1	-0.09	-0.04	0.04	0.89	0.6	0.1	0.029	0.89	0.95	0.94
b0506	b0506	-0.13	-0.25	0.69	0.95	-0.24	-0.43	-0.17	0.75	0.54	0.098	0.026	0.68	0.45	0.77
gcl	b0507	0.19	-0.21	0.81	0.19	-0.09	-0.49	-0.17	0.45	0.41	0.0031	0.44	0.8	0.17	0.63
gip	b0508	0.02	-0.01	-0.08	-0.31	0.19	0.17	-0.2	0.91	0.98	0.73	0.2	0.57	0.61	0.53
b0509	b0509	0.03	0.18	0.82	1.09	0.03	0.08	0.01	0.95	0.67	0.056	0.014	0.95	0.89	0.99
b0510	b0510	0	-0.99	0.33	0.78	0.17	0	0.13	1	0.0015	0.25	0.0096	0.67	0.99	0.74
b0511	b0511	0.23	-0.51	0.57	0.69	0.18	-0.47	-0.09	0.59	0.24	0.19	0.11	0.77	0.44	0.88
b0512	b0512	0.05	0.35	0.26	0.52	0.04	-0.18	0.12	0.89	0.29	0.43	0.12	0.93	0.69	0.79
b0513	b0513	0.05	-0.23	1.05	0.82	0.04	-0.48	0.06	0.87	0.5	0.0036	0.019	0.93	0.31	0.9
b0514	b0514	0.04	0.19	-0.13	0.09	0.22	0.09	0.09	0.93	0.65	0.75	0.82	0.7	0.88	0.88
b0515	b0515	0.23	0.72	1.78	1.29	0.11	-0.22	-0.17	0.6	0.11	0.00041	0.0067	0.86	0.73	0.79
b0516	b0516	0.01	-0.36	0.78	0.2	-0.09	-0.22	0.1	0.98	0.43	0.094	0.66	0.89	0.73	0.87
b0517	b0517	0.12	-0.21	-0.63	-0.5	0	-0.06	-0.24	0.72	0.55	0.081	0.16	1	0.91	0.63
b0518	b0518	0.15	-0.28	0.05	0.57	-0.03	-0.11	-0.04	0.75	0.55	0.92	0.23	0.96	0.87	0.96
b0519	b0519	0.11	-0.47	0.64	1.12	-0.06	-0.16	-0.11	0.73	0.15	0.059	0.0019	0.9	0.73	0.81
b0520	b0520	0.18	-0.81	0.54	0.41	-0.11	-0.26	-0.16	0.7	0.08	0.24	0.37	0.87	0.68	0.8
ybcF	b0521	0.21	0.22	-0.69	-0.78	-0.15	0.25	-0.35	0.25	0.22	0.0006	0.00015	0.54	0.31	0.16
purK	b0522	0.56	-1.07	-0.8	-2.43	-0.31	0.33	-0.52	0.27	0.039	0.11	4.5e-05	0.65	0.64	0.46
purE	b0523	0.58	-0.05	-1.33	-0.79	-0.48	0.07	-0.3	0.33	0.93	0.032	0.19	0.57	0.94	0.72
ybbF	b0524	0.12	-0.95	-0.64	-1.13	0.09	-0.02	-0.13	0.71	0.0075	0.058	0.0019	0.85	0.96	0.78
ppiB	b0525	0.44	-1.72	-1.98	-2.93	-0.12	-0.29	-0.41	0.34	0.00075	0.00017	8.2e-07	0.85	0.65	0.52
cysS	b0526	0.79	-0.44	-0.73	-1.07	-0.38	-0.33	-0.95	0.1	0.36	0.13	0.032	0.58	0.62	0.16
ybcI	b0527	0.19	0.52	0.63	0	0.23	-0.18	-0.23	0.6	0.15	0.087	0.99	0.64	0.72	0.64
ybcJ	b0528	0.26	-1.06	0.12	0.46	0.04	0.12	-0.27	0.42	0.0029	0.7	0.16	0.93	0.8	0.56
folD	b0529	0.51	-0.08	0.12	-1.55	-0.39	0.04	-0.37	0.24	0.86	0.78	0.0012	0.52	0.94	0.54
b0530	b0530	0.23	-0.15	-0.05	0.6	0.04	-0.11	-0.21	0.6	0.74	0.91	0.18	0.95	0.86	0.73
b0531	b0531	0.18	-0.2	0.36	0.49	0.06	0.04	0	0.65	0.62	0.36	0.22	0.91	0.94	1
b0532	b0532	0.29	-0.2	0.31	0.63	-0.26	-0.29	-0.34	0.61	0.73	0.59	0.27	0.74	0.71	0.67
b0533	b0533	0.12	-0.02	0.63	1.21	0.21	-0.34	0.08	0.78	0.96	0.14	0.0079	0.73	0.57	0.89
ybcG	b0534	0.12	0.7	-0.85	-0.62	0.06	0.14	-0.29	0.8	0.14	0.077	0.19	0.92	0.83	0.65
fimZ	b0535	-0.13	0.4	-0.33	0.17	-0.06	0.16	0.39	0.67	0.22	0.3	0.59	0.89	0.73	0.39
intD	b0537	-0.55	0.18	-0.7	0.49	-0.03	0.29	0.57	0.16	0.64	0.075	0.2	0.95	0.59	0.29
b0538	b0538	-0.14	0.8	0.86	0.9	0.36	0.09	0.18	0.77	0.11	0.091	0.079	0.61	0.9	0.79
b0539	b0539	-0.05	1.76	1.09	1.68	0.12	-0.06	0.06	0.9	0.00032	0.016	0.00052	0.84	0.92	0.92
b0540	b0540	-0.09	0.97	1.53	1.4	-0.11	0.06	0.04	0.79	0.0061	8e-05	0.00024	0.81	0.9	0.93
tra5_2	b0541	-0.2	1.01	-0.76	-0.87	-0.75	0.15	0.12	0.55	0.0049	0.028	0.014	0.12	0.74	0.8
b0542	b0542	0.02	-0.54	0.24	0.53	0.01	-0.25	0.18	0.98	0.39	0.7	0.41	0.99	0.78	0.84
b0543	b0543	0.35	-0.1	0.42	0.69	-0.07	0.06	-0.27	0.27	0.75	0.18	0.032	0.88	0.89	0.54
b0544	b0544	0.36	0.04	0.14	0.99	-0.13	-0.38	-0.22	0.6	0.96	0.83	0.15	0.89	0.69	0.81
b0545	b0545	0.08	0.4	0.87	1.27	0.07	0.09	0.07	0.88	0.46	0.12	0.028	0.93	0.91	0.92
b0546	b0546	-0.19	0.3	-0.2	-0.14	0.39	-0.02	0.39	0.47	0.27	0.46	0.59	0.3	0.96	0.3
b0547	b0547	0.22	-0.13	1.64	1.01	-0.03	-0.14	-0.12	0.65	0.79	0.0023	0.046	0.97	0.84	0.86
b0548	b0548	0.14	0.28	0.55	0.42	0.03	0.16	0.13	0.8	0.61	0.32	0.44	0.97	0.84	0.87
b0549	b0549	0.02	-0.98	-0.15	1.7	0.14	-0.07	-0.09	0.97	0.089	0.79	0.005	0.86	0.93	0.91
b0550	b0550	0.24	-0.41	0.59	0.28	-0.18	-0.17	-0.12	0.55	0.3	0.14	0.48	0.74	0.77	0.83
b0551	b0551	-0.04	-0.39	1.42	0.66	0.14	-0.08	0.14	0.8	0.03	1.3e-08	0.00066	0.56	0.75	0.58
nmpC	b0553	-1.79	-0.72	-3.2	-1.24	-0.07	1.82	1.85	8.5e-05	0.071	1.2e-08	0.0032	0.9	0.0023	0.0021
b0554	b0554	-0.22	0.52	0.68	0.47	0.77	0.15	0.16	0.37	0.043	0.0094	0.061	0.033	0.66	0.65
b0555	b0555	0.14	-0.57	-0.11	0	0.09	-0.29	-0.28	0.71	0.13	0.76	0.99	0.87	0.58	0.6
b0556	b0556	-0.68	0.09	0.33	0.08	0.39	0.42	0.73	0.05	0.79	0.33	0.82	0.41	0.37	0.13
b0557	b0557	-1.36	-1.08	0.84	-1.26	0.78	-0.17	1.28	0.0023	0.013	0.046	0.0045	0.18	0.76	0.033
b0558	b0558	0.03	0.08	-0.01	1.25	0	-0.12	0.02	0.95	0.89	0.98	0.045	1	0.89	0.98
b0559	b0559	0.11	-0.17	-1.12	0.14	0.08	-0.08	0.26	0.86	0.8	0.097	0.84	0.94	0.93	0.78
nohB	b0560	0.01	0.27	-0.36	0.59	0.2	0	-0.02	0.97	0.52	0.39	0.17	0.74	1	0.97
b0561	b0561	0.03	-0.87	-0.16	-0.12	0.13	-0.06	0	0.94	0.022	0.65	0.75	0.8	0.91	0.99
b0562	b0562	0.01	1.19	1.3	1.73	0.08	-0.19	-0.29	0.99	0.0064	0.0033	0.00022	0.89	0.74	0.62
b0563	b0563	0.17	-0.73	0.83	1	-0.11	-0.13	-0.02	0.78	0.23	0.18	0.11	0.9	0.88	0.98
appY	b0564	-0.18	-0.54	0.24	-0.16	0.05	-0.09	0.01	0.47	0.036	0.33	0.51	0.88	0.79	0.98
ompT	b0565	-2.64	-0.4	-0.12	-2.64	1.09	1.44	2.03	4.8e-06	0.39	0.78	4.9e-06	0.099	0.033	0.004
envY	b0566	0.29	-0.28	0.49	0.64	-0.19	-0.64	-0.42	0.32	0.34	0.1	0.036	0.65	0.13	0.31
ybcH	b0567	0.17	0.08	0.84	0.63	0.4	-0.03	-0.02	0.67	0.84	0.04	0.11	0.47	0.96	0.97
nfrA	b0568	0.43	0.06	-0.18	-0.56	0.29	-0.15	-0.26	0.14	0.83	0.52	0.059	0.48	0.71	0.52
nfrB	b0569	0.24	-0.38	-0.6	0.36	-0.04	-0.26	-0.21	0.59	0.39	0.18	0.42	0.94	0.68	0.74
b0570	b0570	-0.12	0.46	-0.59	-1.28	-0.42	0.12	0.11	0.65	0.075	0.026	3e-05	0.25	0.73	0.75
b0571	b0571	-0.21	0.14	0.14	0.82	0.09	-0.09	0.31	0.46	0.64	0.62	0.0082	0.83	0.82	0.45
b0572	b0572	0.06	0.34	1.02	-0.03	0.06	-0.18	0.03	0.84	0.28	0.0027	0.91	0.89	0.69	0.95
b0573	b0573	0.15	0.51	1.66	0.35	0.33	-0.48	0.09	0.7	0.21	0.00036	0.39	0.57	0.41	0.88
b0574	b0574	0.32	0.42	0.24	0.1	-0.03	-0.41	-0.28	0.63	0.53	0.72	0.88	0.98	0.67	0.77
ybdE	b0575	0.06	-0.03	1.15	0.5	0.01	-0.53	0.11	0.87	0.93	0.0021	0.15	0.98	0.27	0.82
pheP	b0576	-0.09	0.38	-0.21	-0.75	-0.22	-0.27	0.07	0.68	0.11	0.37	0.0027	0.49	0.41	0.84
ybdG	b0577	0	-0.52	0.39	-0.29	-0.06	-0.27	0.11	0.99	0.11	0.23	0.37	0.89	0.56	0.81
nfnB	b0578	-0.48	-0.07	1.45	-0.82	0.14	-0.35	0.15	0.22	0.85	0.0008	0.04	0.79	0.52	0.78
ybdF	b0579	0.23	0.33	1.03	1.14	0.09	-0.33	-0.01	0.51	0.34	0.0064	0.0031	0.85	0.51	0.99
b0580	b0580	0.47	-0.12	0.59	1.38	-0.16	-0.43	-0.41	0.34	0.81	0.23	0.009	0.82	0.53	0.56
b0581	b0581	0.17	0.17	0.86	-0.13	0.86	0.03	0.18	0.7	0.69	0.052	0.76	0.16	0.97	0.76
yi81_2	b0582	-0.22	-0.66	-1.45	-1.44	0.27	0.4	0.53	0.65	0.18	0.0056	0.0058	0.69	0.55	0.44
entD	b0583	-1.05	0.63	-0.78	-1.16	0.2	0.89	0.89	0.037	0.2	0.11	0.022	0.77	0.2	0.19
fepA	b0584	-2.47	0.02	-4.28	-4.5	-0.31	2.14	2.47	3.3e-05	0.97	5.5e-09	2.2e-09	0.66	0.0048	0.0015
fes	b0585	-1.17	0.61	-1.77	-1.31	-0.86	0.99	1.36	0.0044	0.11	7.6e-05	0.0017	0.12	0.071	0.016
entF	b0586	-1.4	1.02	-0.71	-1.35	-1.39	0.9	1.42	0.00017	0.0037	0.035	0.00026	0.0048	0.056	0.004
fepE	b0587	-0.13	0.39	-0.49	-0.9	-0.38	0.3	0.09	0.69	0.25	0.14	0.01	0.41	0.52	0.85
fepC	b0588	-0.45	0.06	-0.33	-0.31	-0.27	0.4	0.77	0.2	0.87	0.34	0.38	0.58	0.42	0.12
fepG	b0589	-0.32	0.79	-0.87	-1.11	-1.06	0.35	0.41	0.14	0.001	0.00035	2e-05	0.0015	0.25	0.18
ybdA	b0591	-0.62	0.91	-0.45	-0.81	-1.58	0.47	0.68	0.13	0.031	0.27	0.053	0.0096	0.42	0.24
fepB	b0592	-0.73	0.91	-0.23	-1.12	-1.16	0.52	0.56	0.0079	0.0013	0.36	0.00015	0.0033	0.15	0.13
entC	b0593	-1.88	0.47	-0.68	-1.9	-1.15	0.86	1.91	4.4e-06	0.15	0.045	3.6e-06	0.018	0.069	0.00029
entE	b0594	-1.97	0.12	-0.96	-1.69	-0.83	1.08	1.86	8.1e-06	0.74	0.011	6e-05	0.11	0.038	0.00093
entB	b0595	-1.9	0.55	-1.02	-2.69	-0.97	0.99	1.78	8.3e-06	0.12	0.006	3.4e-08	0.053	0.049	0.001
entA	b0596	-1.27	0.13	-0.04	-1.64	-0.36	0.48	1.36	0.00026	0.66	0.88	1.2e-05	0.4	0.26	0.0035
ybdB	b0597	-1.22	-0.13	-0.47	-1.01	-0.52	0.69	1.33	0.0044	0.74	0.24	0.016	0.36	0.22	0.024
b0598	b0598	-0.78	0.31	-0.11	-0.34	-0.62	-0.26	0.62	0.11	0.52	0.82	0.48	0.36	0.7	0.36
ybdH	b0599	0.17	0.1	0.42	0.02	0.02	-0.36	-0.24	0.53	0.72	0.13	0.95	0.96	0.36	0.53
b0600	b0600	-0.35	0.08	0.25	0.02	0.18	0.3	0.29	0.33	0.82	0.49	0.96	0.72	0.56	0.57
b0601	b0601	0.09	-0.29	2.11	1.41	0.05	-0.19	0.03	0.89	0.66	0.0032	0.038	0.95	0.83	0.97
b0602	b0602	0.41	0.43	1.82	0.88	-0.33	-0.38	-0.32	0.35	0.33	0.00028	0.049	0.6	0.54	0.6
b0603	b0603	-0.16	0.19	0.23	-0.21	0.24	0.27	0.24	0.54	0.47	0.38	0.43	0.52	0.47	0.51
b0604	b0604	-0.39	0.8	-0.08	-1.1	-0.12	-0.03	0.45	0.41	0.1	0.86	0.026	0.85	0.96	0.5
ahpC	b0605	-0.01	-1.34	0.48	-1.54	0.3	-0.38	-0.44	0.99	0.013	0.34	0.0051	0.68	0.6	0.54
ahpF	b0606	-0.08	-1.06	0.07	-0.92	0.06	-0.49	-0.04	0.78	0.00076	0.8	0.0025	0.88	0.22	0.93
b0607	b0607	0.45	-0.4	-0.32	-0.21	-0.16	-0.08	-0.37	0.17	0.23	0.34	0.52	0.73	0.86	0.42
b0608	b0608	-0.17	-0.27	-0.09	-0.55	0.21	0.07	0.04	0.61	0.42	0.78	0.11	0.67	0.89	0.93
b0609	b0609	-0.17	-0.21	0.44	-0.09	0.16	-0.09	0.24	0.52	0.43	0.098	0.72	0.67	0.8	0.51
rnk	b0610	-0.1	-0.81	-0.31	-0.74	0.07	-0.02	-0.16	0.78	0.041	0.43	0.062	0.9	0.97	0.77
rna	b0611	0.13	-0.14	-0.29	-1.11	-0.51	-0.36	-0.19	0.7	0.68	0.38	0.0026	0.29	0.45	0.69
b0612	b0612	-0.07	1.01	0.72	0.84	0.3	0.09	0.35	0.91	0.087	0.21	0.15	0.71	0.91	0.67
b0613	b0613	0.07	-0.41	0.76	0.44	0.15	-0.28	0.08	0.9	0.51	0.23	0.48	0.86	0.75	0.93
b0614	b0614	0.03	-0.22	1.01	0.46	-0.05	-0.2	0.06	0.92	0.53	0.0069	0.19	0.92	0.68	0.9
b0615	b0615	0.12	-0.24	0.88	0.7	-0.09	-0.39	-0.07	0.74	0.49	0.02	0.059	0.86	0.44	0.88
b0616	b0616	0.05	-0.34	0.88	0.96	-0.04	-0.11	-0.1	0.9	0.42	0.046	0.03	0.94	0.85	0.86
b0617	b0617	0.35	-0.43	0.36	1.07	-0.23	-0.8	-0.11	0.54	0.45	0.53	0.069	0.78	0.32	0.89
b0618	b0618	0.3	0.68	0.69	1.54	-0.07	-0.11	-0.49	0.53	0.16	0.15	0.003	0.91	0.87	0.46
b0619	b0619	0.03	-0.09	-0.07	-0.01	0.2	-0.18	-0.23	0.86	0.63	0.7	0.97	0.45	0.5	0.4
criR	b0620	-0.03	0.17	-1.07	-1.18	0.56	0.29	0	0.91	0.49	0.00018	5.4e-05	0.11	0.41	1
b0621	b0621	0.14	-0.64	-0.02	0.2	-0.08	-0.18	-0.13	0.58	0.017	0.94	0.43	0.83	0.62	0.72
ybeG	b0622	0.42	0.34	0.86	0.44	-0.08	0.21	-0.43	0.12	0.21	0.0031	0.11	0.84	0.57	0.25
cspE	b0623	-0.11	-0.47	0.51	0.26	-0.02	-0.35	0.13	0.81	0.29	0.25	0.55	0.98	0.57	0.83
ybeI	b0624	-0.22	0.05	0.58	0.54	-0.16	-0.22	0.3	0.55	0.89	0.12	0.15	0.76	0.67	0.57
ybeH	b0625	0	0.05	0.77	0.52	-0.05	-0.13	-0.13	0.99	0.91	0.11	0.27	0.94	0.84	0.85
b0626	b0626	-0.04	-0.25	1.48	0.76	0.05	-0.13	0.02	0.91	0.52	0.00073	0.058	0.93	0.81	0.97
ybeC	b0627	-0.63	0.14	0.57	-0.19	0.28	-0.12	0.43	0.063	0.68	0.09	0.55	0.55	0.79	0.35
lipA	b0628	-0.41	-0.63	-1.3	-0.44	0.12	0.18	0.2	0.29	0.1	0.0021	0.25	0.83	0.74	0.71
ybeF	b0629	0.14	0.29	1.3	1.6	0.43	0.18	0.16	0.68	0.39	0.00082	8.2e-05	0.38	0.72	0.74
lipB	b0630	0.49	0.3	-0.59	-1.21	0.51	0.15	-0.27	0.056	0.23	0.024	4.5e-05	0.15	0.66	0.44
ybeD	b0631	0.15	-0.74	0.63	0.94	0.66	0.49	-0.08	0.68	0.053	0.096	0.016	0.21	0.35	0.88
dacA	b0632	-0.16	-1.33	-0.85	-1.74	-0.17	0.22	0	0.63	0.00062	0.019	2.8e-05	0.73	0.65	0.99
rlpA	b0633	-0.93	0.12	-0.97	-0.81	0.04	0.84	0.61	0.023	0.76	0.019	0.047	0.94	0.14	0.28
mrdB	b0634	-0.29	0.52	-0.9	-1.14	-0.41	0.43	0.28	0.26	0.049	0.0015	0.00013	0.27	0.24	0.45
mrdA	b0635	-0.08	-1.01	-0.08	-0.77	-0.01	0.24	0.08	0.83	0.015	0.84	0.056	0.99	0.66	0.88
ybeA	b0636	0.43	0.11	0.59	-0.45	-0.22	-0.16	-0.12	0.21	0.75	0.092	0.19	0.64	0.73	0.8
ybeB	b0637	0.35	-1.01	0.15	0.18	-0.13	-0.11	-0.03	0.36	0.014	0.69	0.64	0.81	0.84	0.96
phpB	b0638	0.38	-0.14	-0.73	-0.76	-0.21	0.08	-0.4	0.29	0.69	0.047	0.037	0.68	0.88	0.42
b0639	b0639	0.16	0.47	-0.29	-0.82	-0.18	0.48	-0.08	0.56	0.1	0.3	0.0061	0.65	0.23	0.84
holA	b0640	0.05	-1.14	0.88	-0.25	0.08	0.48	0.08	0.96	0.23	0.36	0.79	0.95	0.72	0.95
rlpB	b0641	0.45	-1.13	-2.01	-1.44	-0.14	-0.28	-0.38	0.26	0.0087	3.4e-05	0.0013	0.81	0.62	0.5
leuS	b0642	0.71	-0.58	-0.84	-0.87	-0.59	-0.2	-0.36	0.11	0.19	0.06	0.05	0.33	0.74	0.56
ybeL	b0643	0.18	-0.76	-1.05	-1.37	0.97	0.18	-0.33	0.51	0.0082	0.00056	2.7e-05	0.016	0.63	0.39
b0645	b0645	-0.01	-0.22	1.56	0.8	0	0.1	0.12	0.95	0.36	8.7e-07	0.0025	1	0.77	0.72
b0646	b0646	0.09	-0.58	0.68	-0.17	-0.22	-0.23	-0.01	0.74	0.04	0.017	0.52	0.57	0.54	0.99
b0647	b0647	0.26	-0.87	-0.62	0.67	-0.06	-0.37	-0.22	0.7	0.21	0.36	0.33	0.95	0.7	0.82
b0648	b0648	0.11	0.36	-0.07	-0.16	0.16	0	0.05	0.81	0.44	0.88	0.72	0.81	1	0.94
b0649	b0649	-0.06	-0.34	0.63	-0.14	-0.05	0.07	0.3	0.81	0.17	0.015	0.56	0.9	0.85	0.39
ybeK	b0651	-0.61	0.89	-0.69	-0.3	-0.08	0.59	0.77	0.16	0.043	0.11	0.49	0.89	0.33	0.2
gltL	b0652	0.76	-0.09	-1.04	-0.68	-0.54	-0.92	-0.59	0.0036	0.72	0.0002	0.0084	0.12	0.011	0.092
gltK	b0653	0.75	-0.14	-0.83	-0.96	-0.22	-0.4	-0.6	0.027	0.67	0.015	0.0063	0.63	0.39	0.2
gltJ	b0654	0.57	-0.24	-0.14	0.51	-0.37	-0.4	-0.38	0.025	0.33	0.56	0.043	0.28	0.24	0.27
ybeJ	b0655	1.35	-1.44	0.4	0.07	-0.08	-0.88	-1.02	0.013	0.009	0.44	0.89	0.91	0.23	0.17
yi52_3	b0656	0.07	-1.36	-0.94	-1.58	0.1	0.48	0.33	0.89	0.013	0.073	0.0044	0.89	0.5	0.64
b0658	b0658	-0.28	-1.62	-0.46	-0.36	0.74	0.25	0.35	0.54	0.0014	0.32	0.43	0.26	0.7	0.58
b0659	b0659	0.11	-1.71	0.16	-0.74	0.7	0.41	0.16	0.74	3.9e-05	0.64	0.041	0.16	0.4	0.74
b0660	b0660	0.23	-0.88	-0.02	-0.23	0.58	0.45	-0.08	0.6	0.055	0.97	0.6	0.36	0.47	0.9
b0661	b0661	0.98	0.65	-0.74	-0.53	-0.59	-0.4	-1	0.021	0.11	0.074	0.2	0.3	0.48	0.086
b0662	b0662	0.78	-0.24	-0.3	-0.44	-0.17	-0.45	-0.65	0.1	0.61	0.52	0.35	0.8	0.49	0.33
b0667	b0667	0.25	-0.45	-0.08	0.15	-0.15	-0.23	0.26	0.6	0.35	0.86	0.76	0.83	0.73	0.7
b0669	b0669	0.16	0.4	-0.56	-0.13	-0.08	-0.02	-0.23	0.81	0.54	0.39	0.85	0.93	0.98	0.8
b0671	b0671	0.24	-0.01	1.32	-0.46	0.01	-0.35	-0.14	0.59	0.97	0.0053	0.29	0.99	0.58	0.82
asnB	b0674	-0.12	-0.36	2.18	0.36	-0.4	0.11	-0.22	0.73	0.29	9.4e-07	0.29	0.4	0.82	0.64
nagD	b0675	0.4	-0.17	0.04	-0.89	-0.28	-0.34	-0.33	0.13	0.51	0.88	0.002	0.45	0.36	0.37
nagC	b0676	0.39	0.34	-0.79	-1.68	-0.06	0.29	-0.04	0.19	0.26	0.013	7e-06	0.89	0.49	0.92
nagA	b0677	0.52	-0.74	-0.31	-0.6	-0.13	-0.02	-0.32	0.08	0.016	0.29	0.044	0.75	0.97	0.43
nagB	b0678	0.66	-0.32	-0.33	-1.2	0.33	0.33	-0.4	0.031	0.28	0.27	0.00039	0.42	0.43	0.34
nagE	b0679	0.25	0.03	1.54	0.33	-0.13	-0.56	-0.15	0.27	0.88	3e-07	0.14	0.68	0.087	0.64
glnS	b0680	0.4	-1.12	-1.42	-1.6	-0.08	0.07	-0.35	0.19	0.001	7.4e-05	1.7e-05	0.86	0.88	0.41
b0681	b0681	0.12	0.28	1.57	1.42	0.05	-0.23	-0.05	0.73	0.43	0.00016	0.00046	0.92	0.64	0.92
b0682	b0682	-0.48	0.34	0.33	-0.25	0.29	0.63	0.79	0.13	0.28	0.3	0.42	0.51	0.16	0.083
fur	b0683	0.93	-1	-1.04	-1.76	-0.13	-0.03	-0.73	0.078	0.06	0.05	0.0019	0.86	0.97	0.31
fldA	b0684	1.34	-1.5	-0.8	-1.81	-0.02	-0.52	-1.1	0.052	0.03	0.23	0.011	0.99	0.58	0.25
b0685	b0685	0.78	0.46	0.79	0.78	-0.08	-0.47	-0.74	0.00095	0.037	0.00091	0.00099	0.78	0.13	0.018
b0686	b0686	0.67	-0.56	0.51	-0.46	-0.17	-0.58	-0.42	0.13	0.2	0.24	0.29	0.78	0.34	0.49
seqA	b0687	0.24	-0.01	0.04	-1.2	-0.13	-0.45	-0.35	0.22	0.95	0.82	2.3e-06	0.63	0.11	0.22
pgm	b0688	0.28	-0.53	0.29	-0.63	0.02	-0.5	-0.37	0.44	0.16	0.44	0.098	0.98	0.34	0.48
b0689	b0689	-0.04	0.04	0.59	0.54	0.33	0.19	0.14	0.92	0.93	0.18	0.21	0.58	0.75	0.81
ybfG	b0690	0.15	0.01	1.18	0.29	-0.01	-0.21	-0.02	0.72	0.99	0.011	0.51	0.99	0.74	0.98
ybfH	b0691	0.17	0.19	0.15	0.54	-0.04	-0.18	-0.02	0.7	0.66	0.73	0.21	0.94	0.77	0.98
potE	b0692	0.17	-0.31	0.3	0.54	-0.15	-0.07	-0.27	0.52	0.24	0.26	0.047	0.69	0.86	0.47
speF	b0693	-0.01	-0.08	-0.05	-0.62	0.04	0.07	0.03	0.96	0.76	0.86	0.025	0.92	0.86	0.94
kdpE	b0694	0.27	-0.65	-0.72	-0.44	0.24	-0.08	-0.52	0.51	0.12	0.09	0.29	0.68	0.89	0.37
kdpD	b0695	0.01	0.04	-0.63	-0.22	0.25	-0.01	0.14	0.98	0.88	0.042	0.46	0.56	0.98	0.73
kdpC	b0696	0.05	0.1	1.02	0.97	0.16	-0.03	0.08	0.8	0.6	2.4e-05	4.7e-05	0.58	0.91	0.78
kdpB	b0697	0.18	-0.83	-0.35	-0.61	-0.02	-0.18	-0.21	0.66	0.058	0.4	0.15	0.97	0.77	0.73
kdpA	b0698	-0.08	-0.42	0.4	0.54	-0.08	-0.08	0.18	0.84	0.33	0.36	0.22	0.89	0.9	0.76
ybfA	b0699	0.62	0.78	-0.05	-0.37	-0.61	-0.33	-0.67	0.29	0.18	0.94	0.53	0.46	0.69	0.42
rhsC	b0700	-0.01	0.45	0.7	1.05	-0.18	0.07	-0.07	0.96	0.14	0.027	0.0017	0.67	0.87	0.88
b0701	b0701	0.31	0.39	1.34	1.83	-0.15	-0.47	-0.27	0.69	0.61	0.091	0.024	0.89	0.67	0.8
ybfB	b0702	-0.04	0.74	0.06	-0.02	0.07	0.15	0.01	0.94	0.16	0.9	0.97	0.92	0.83	0.99
b0703	b0703	0.2	0.6	0.17	1.02	-0.11	-0.1	-0.34	0.62	0.15	0.69	0.019	0.85	0.86	0.56
ybfC	b0704	0.03	1.14	0.19	0.15	0.07	0.13	0.04	0.96	0.033	0.71	0.76	0.92	0.86	0.96
b0705	b0705	0.23	0.57	0.98	1.84	-0.03	-0.21	-0.25	0.5	0.098	0.0065	9.5e-06	0.94	0.65	0.59
ybfD	b0706	0.18	-0.24	-0.35	0.44	-0.13	-0.08	-0.14	0.7	0.61	0.45	0.35	0.85	0.9	0.84
ybgA	b0707	-0.12	1.09	-0.46	-0.54	0.57	0.23	0.1	0.73	0.0058	0.22	0.15	0.27	0.66	0.85
phrB	b0708	-0.23	0.55	-0.16	-0.1	0.47	0.29	0.48	0.31	0.018	0.48	0.65	0.13	0.36	0.13
b0709	b0709	-0.13	0.95	-0.98	0.45	0.23	0.26	-0.07	0.68	0.0066	0.0052	0.17	0.61	0.57	0.88
b0710	b0710	-0.47	0.19	-2.09	-2.35	0.27	0.39	0.41	0.097	0.5	7.3e-08	9.1e-09	0.49	0.32	0.3
b0711	b0711	-0.41	-0.29	-0.17	-0.82	0	-0.05	0.19	0.36	0.52	0.71	0.072	0.99	0.94	0.77
b0712	b0712	-0.71	-0.28	-1.46	-1.77	0.42	0.53	0.22	0.0019	0.18	1.9e-07	6.4e-09	0.16	0.077	0.46
b0713	b0713	-0.39	0.01	0.77	0.2	0.2	0.22	0.28	0.27	0.99	0.033	0.55	0.67	0.64	0.56
nei	b0714	0.02	-0.07	-0.72	-0.67	-0.14	0.03	-0.09	0.97	0.87	0.13	0.15	0.83	0.96	0.89
b0715	b0715	-0.12	0.21	1.66	0.74	0.16	-0.06	0.19	0.56	0.33	3.9e-08	0.0018	0.59	0.85	0.54
b0716	b0716	0.15	0.77	0.71	1.52	-0.36	-0.07	0.01	0.74	0.1	0.13	0.0028	0.58	0.91	0.99
b0717	b0717	0.02	-1	0.63	1.81	0.16	0.03	0.07	0.98	0.25	0.46	0.042	0.89	0.98	0.95
b0718	b0718	0.03	0.12	0.14	0.34	0.18	-0.15	-0.29	0.92	0.68	0.65	0.27	0.68	0.72	0.49
ybgD	b0719	0.11	0.61	0.38	1.48	0.08	-0.07	-0.24	0.82	0.21	0.42	0.0042	0.91	0.92	0.72
gltA	b0720	0.14	-1.62	-0.68	-1.25	-0.21	-0.1	-0.01	0.82	0.013	0.27	0.048	0.81	0.9	0.99
sdhC	b0721	0.16	-0.55	0.35	-1.88	-0.58	0	-0.29	0.77	0.3	0.51	0.0014	0.44	1	0.7
sdhD	b0722	0.13	-2.1	-0.92	-2.56	-0.02	0.07	-0.4	0.73	1e-05	0.023	5.3e-07	0.96	0.89	0.46
sdhA	b0723	0.16	-1.4	-0.23	-2.9	-0.41	0.15	-0.24	0.69	0.0017	0.56	1.5e-07	0.47	0.79	0.67
sdhB	b0724	0.15	-1.62	-0.78	-2.95	-0.15	0.1	-0.11	0.74	0.0015	0.098	9.2e-07	0.81	0.87	0.86
b0725	b0725	0.06	0.57	0.43	-0.16	0.1	0.27	0.18	0.87	0.16	0.28	0.69	0.85	0.63	0.75
sucA	b0726	0.45	0.37	0.87	-1.08	-0.87	0.34	-0.69	0.34	0.43	0.072	0.029	0.2	0.61	0.3
sucB	b0727	0.2	-1.99	-2.12	-2.77	-0.45	0.25	-0.29	0.64	7.4e-05	3.4e-05	7e-07	0.45	0.68	0.63
sucC	b0728	-0.12	-1.43	-0.43	-2.8	-0.36	0.3	0.07	0.8	0.0048	0.36	2.7e-06	0.59	0.65	0.91
sucD	b0729	-0.01	-1.1	-0.23	-1.28	-0.14	0.27	-0.27	0.97	0.0055	0.53	0.0017	0.79	0.6	0.6
farR	b0730	0.15	0.25	0.42	-0.11	0.04	-0.03	-0.08	0.8	0.68	0.48	0.86	0.96	0.97	0.93
ybgB	b0730	-0.02	-0.03	0.51	1.44	0.1	-0.11	0.03	0.95	0.91	0.059	9.6e-06	0.78	0.76	0.94
hrsA	b0731	0.23	-0.37	-0.38	0.59	-0.06	-0.25	-0.11	0.68	0.51	0.5	0.29	0.94	0.75	0.89
cydA	b0733	0.23	-1.16	-1.35	-1.45	0.02	-0.06	-0.02	0.34	6.7e-05	8.8e-06	3.1e-06	0.96	0.87	0.96
cydB	b0734	0.34	0.07	-0.15	-0.27	0.16	-0.22	-0.07	0.28	0.82	0.62	0.4	0.72	0.63	0.88
ybgE	b0735	-0.01	0.91	1.38	1.17	0.35	0.19	0.24	0.98	0.012	0.00037	0.0018	0.46	0.69	0.62
ybgC	b0736	-0.19	-0.23	0.87	-0.14	-0.22	-0.49	-0.22	0.64	0.58	0.043	0.74	0.7	0.4	0.7
tolQ	b0737	0.05	0.31	0.97	-0.43	-0.14	0.08	0.16	0.93	0.61	0.11	0.48	0.86	0.92	0.85
tolR	b0738	-0.05	-0.65	-1.6	-1.61	-0.16	0.19	0.08	0.88	0.045	2.4e-05	2.2e-05	0.71	0.67	0.86
tolA	b0739	-0.21	-0.04	-1.12	-1.79	-0.1	0.28	0.29	0.42	0.89	0.00025	4e-07	0.79	0.45	0.44
tolB	b0740	-0.44	-1.42	-3.06	-2.85	0.21	0.46	0.36	0.33	0.0039	3.8e-07	1.2e-06	0.74	0.47	0.57
pal	b0741	-0.67	-1.95	-1.72	-0.55	0.43	0.2	-0.08	0.15	0.00025	0.0009	0.24	0.51	0.75	0.9
ybgF	b0742	-0.92	-1.06	-0.89	-1.96	0.31	0.4	0.64	0.035	0.017	0.042	8.3e-05	0.6	0.5	0.29
nadA	b0750	-1.23	0.18	0.02	-2.19	-0.06	0.13	1.19	2.2e-06	0.36	0.9	7.2e-11	0.85	0.64	0.0003
pnuC	b0751	-0.73	-0.24	0.84	0.75	-0.09	0.4	0.55	0.0081	0.36	0.0028	0.0067	0.81	0.28	0.14
b0752	b0752	-0.19	0.91	1.13	1.08	-0.72	-0.37	0	0.7	0.074	0.029	0.036	0.31	0.59	1
b0753	b0753	0.09	-0.27	-0.41	0.13	0.25	0.16	-0.41	0.77	0.35	0.16	0.64	0.54	0.7	0.32
aroG	b0754	-1.75	-0.53	-0.07	-1.56	-0.04	0.15	1.17	0.00011	0.18	0.85	0.00041	0.95	0.78	0.039
gpmA	b0755	-1.25	-1.73	-0.71	-4.38	0.38	0.08	1.54	0.0039	0.00019	0.082	5.6e-11	0.5	0.88	0.011
galM	b0756	-0.92	-0.52	-1.96	-1.88	0.2	0.52	-0.16	0.0033	0.081	3.9e-07	7.8e-07	0.62	0.21	0.69
galK	b0757	-0.08	-0.23	-1.01	-1.14	-0.16	0.13	-0.05	0.78	0.41	0.001	0.00027	0.69	0.74	0.89
galT	b0758	0.31	-0.82	-0.77	-1.04	-0.14	0.13	-0.35	0.46	0.06	0.078	0.02	0.81	0.82	0.56
galE	b0759	0.72	0.23	1.3	-0.1	-0.39	-0.26	-0.47	0.014	0.41	7e-05	0.72	0.32	0.51	0.23
modF	b0760	-0.47	-0.05	-0.22	-1.4	-0.4	-0.64	0.47	0.15	0.88	0.49	0.00016	0.38	0.16	0.3
modE	b0761	0.11	0.33	0.01	-0.84	0	-0.3	-0.12	0.71	0.28	0.99	0.011	1	0.49	0.78
b0762	b0762	0.17	-0.25	0.1	-0.34	0.69	-0.13	-0.27	0.58	0.44	0.76	0.28	0.13	0.78	0.55
modA	b0763	-0.38	0.19	0.85	0.99	0	-0.18	0.32	0.1	0.39	0.00086	0.00018	1	0.58	0.33
modB	b0764	-0.16	0.43	0.51	0.55	-0.06	0.04	0.11	0.66	0.23	0.16	0.13	0.91	0.94	0.82
modC	b0765	-0.36	0.29	1.17	0.75	-0.09	-0.32	0.33	0.2	0.3	0.00027	0.011	0.82	0.41	0.4
ybhA	b0766	-0.44	0.47	0.09	-0.69	-0.45	0.02	-0.03	0.22	0.19	0.8	0.061	0.37	0.97	0.95
ybhE	b0767	-0.36	0.01	-1.19	-1.65	0.66	0.01	-0.22	0.29	0.98	0.0014	4.2e-05	0.17	0.98	0.65
ybhD	b0768	-0.08	-0.08	0.2	0.2	0.11	0.22	0.08	0.5	0.54	0.11	0.11	0.53	0.21	0.65
b0770	b0770	0.09	0.16	0.01	0.6	0.09	-0.24	0.17	0.87	0.76	0.98	0.26	0.9	0.75	0.82
b0771	b0771	0.05	-0.33	-0.46	-0.29	-0.23	-0.16	0.23	0.92	0.54	0.4	0.59	0.77	0.84	0.76
ybhC	b0772	-0.64	-0.69	0.3	-1.28	-0.5	-0.94	0.1	0.014	0.0084	0.22	2e-05	0.16	0.011	0.77
ybhB	b0773	0.38	0.58	-0.74	-1.6	-0.25	-0.28	-0.53	0.27	0.1	0.039	8.6e-05	0.6	0.56	0.28
bioA	b0774	0.74	-0.12	-0.65	-1.1	-0.5	-0.48	-0.7	0.083	0.76	0.12	0.012	0.39	0.41	0.23
bioB	b0775	0.17	-0.22	-0.48	-2.13	-0.21	-1.21	-0.2	0.6	0.5	0.14	5.4e-07	0.64	0.012	0.66
bioF	b0776	0.25	-0.73	-2.45	-1.25	-0.24	-0.29	-0.43	0.66	0.19	0.00014	0.03	0.75	0.71	0.58
bioC	b0777	-0.08	-0.75	0.1	-0.81	0.13	-0.64	-0.09	0.85	0.082	0.81	0.061	0.82	0.28	0.88
bioD	b0778	0.08	-0.44	0.56	-1	-0.14	-0.92	-0.1	0.82	0.24	0.14	0.011	0.78	0.087	0.85
uvrB	b0779	2.58	-0.04	-0.84	-0.13	-1.7	-1.17	-2.24	1e-08	0.91	0.011	0.67	0.00057	0.012	2.4e-05
b0780	b0780	0.22	0.34	-0.32	0.73	-0.11	-0.05	-0.12	0.38	0.19	0.21	0.0078	0.76	0.89	0.75
moaA	b0781	-0.41	-0.37	1.27	0.97	0.29	-0.58	0.07	0.15	0.2	0.00011	0.0017	0.47	0.15	0.86
moaB	b0782	-0.14	-0.61	0.27	0.11	0.56	-0.32	0.09	0.57	0.022	0.3	0.65	0.13	0.38	0.79
moaC	b0783	-0.13	-1.45	-0.63	-1.59	0.52	-0.4	0.05	0.59	2.7e-06	0.014	6.7e-07	0.14	0.25	0.88
moaD	b0784	0.16	-0.31	-1.18	-0.25	-0.05	-0.23	0.36	0.69	0.45	0.0075	0.54	0.92	0.69	0.54
moaE	b0785	-0.13	-0.44	-0.34	-1.06	0.63	-0.18	0.25	0.74	0.24	0.37	0.0085	0.24	0.74	0.64
b0786	b0786	-0.25	0.44	-0.79	-1.09	0.25	0.28	0.13	0.29	0.068	0.0019	7.4e-05	0.45	0.4	0.69
b0787	b0787	0.03	-0.43	0.15	1.62	0.29	0.09	-0.06	0.95	0.31	0.73	0.00073	0.63	0.89	0.92
b0788	b0788	0.05	-0.35	0.21	-1.45	0.06	-0.04	-0.24	0.92	0.48	0.67	0.0066	0.93	0.95	0.73
b0789	b0789	-0.33	-0.11	-0.63	-0.94	0.96	0.39	0.51	0.58	0.86	0.3	0.12	0.26	0.64	0.54
b0790	b0790	-0.22	0.26	-0.05	0.22	0.16	0.09	-0.04	0.68	0.62	0.93	0.68	0.83	0.9	0.95
b0791	b0791	-0.13	0.66	0.07	-0.6	-0.35	0.04	0.01	0.75	0.11	0.86	0.15	0.55	0.95	0.99
b0792	b0792	-0.01	0.05	-1.04	-0.14	-0.15	0.04	-0.02	0.97	0.87	0.0049	0.68	0.76	0.94	0.97
b0793	b0793	-0.18	0.22	-1.12	-1.4	0.01	0.09	0.33	0.64	0.57	0.0076	0.0013	0.98	0.88	0.55
b0794	b0794	-0.2	0.32	0.52	-0.09	0.05	0.04	0.45	0.61	0.41	0.18	0.82	0.93	0.94	0.41
b0795	b0795	-0.29	1.26	-0.27	0.43	-0.25	0.2	0.13	0.48	0.0042	0.51	0.3	0.66	0.73	0.83
ybiH	b0796	-0.29	0.11	-0.21	1.2	0.06	0.31	0.39	0.61	0.84	0.71	0.044	0.94	0.7	0.63
rhlE	b0797	-0.85	-0.23	-2.33	-1.58	0.04	0.65	0.88	0.025	0.53	9.8e-07	0.00018	0.93	0.21	0.096
ybiA	b0798	0.13	-0.01	-0.56	-0.2	-0.38	-0.05	-0.09	0.77	0.98	0.23	0.66	0.55	0.94	0.89
dinG	b0799	1.24	0.21	0.35	-0.32	-1.49	-1.24	-1.19	0.0044	0.6	0.38	0.42	0.013	0.036	0.044
ybiB	b0800	0.26	0.06	-0.21	-0.86	-0.25	-0.33	-0.26	0.57	0.88	0.64	0.064	0.69	0.6	0.68
ybiC	b0801	-1.39	-1.34	0.49	-2.16	0.78	-0.2	0.49	0.0016	0.0022	0.22	1.1e-05	0.17	0.73	0.38
ybiJ	b0802	0.2	0.07	0.8	0.89	0.13	-0.07	0.46	0.66	0.88	0.089	0.059	0.85	0.91	0.48
ybiI	b0803	-0.08	-0.39	-1	-1.4	-0.18	0.22	0.12	0.87	0.45	0.061	0.011	0.81	0.76	0.87
b0804	b0804	-0.94	1.21	-1.17	-0.46	-1.55	0.68	0.61	0.012	0.0018	0.0024	0.19	0.0042	0.18	0.22
b0805	b0805	-2.41	0.18	-3.09	-2.09	-0.52	2.47	2.84	5e-06	0.67	9.3e-08	3.5e-05	0.38	0.00028	5.6e-05
b0806	b0806	0.08	0.15	-1.09	-0.81	0.05	0.04	-0.06	0.78	0.63	0.0014	0.013	0.91	0.93	0.89
b0807	b0807	-0.53	1.27	-0.55	-0.66	-0.57	0.6	0.57	0.061	8.6e-05	0.053	0.022	0.14	0.12	0.15
b0808	b0808	0.22	0.76	0.71	0.3	-0.2	-0.16	0.12	0.63	0.11	0.13	0.51	0.76	0.81	0.85
glnQ	b0809	0.82	-0.6	-0.47	-0.59	-0.27	-0.57	-0.95	0.037	0.12	0.22	0.13	0.61	0.29	0.084
glnP	b0810	0.73	-0.03	-1.76	-0.24	-0.09	-0.62	-0.73	0.018	0.91	2.9e-06	0.41	0.83	0.14	0.09
glnH	b0811	0.85	-1.32	-2.87	-1.48	-0.37	-0.35	-1.16	0.037	0.0022	1e-07	0.00077	0.51	0.53	0.043
dps	b0812	-0.58	-1.37	-0.3	0.44	0.7	0.73	0.36	0.31	0.021	0.59	0.44	0.38	0.36	0.65
ybiF	b0813	-0.02	0.57	-0.82	0.14	0.04	0.08	-0.08	0.96	0.19	0.065	0.74	0.95	0.89	0.89
ompX	b0814	0.83	-2.06	0.51	0.3	-0.04	-0.5	-0.98	0.0089	2.6e-07	0.091	0.32	0.91	0.23	0.026
b0815	b0815	0.06	1.07	0.46	0.38	0.12	-0.18	-0.04	0.91	0.053	0.4	0.48	0.87	0.81	0.96
b0816	b0816	-0.15	1.07	0	0.68	-0.28	-0.01	0.12	0.65	0.004	1	0.054	0.56	0.98	0.8
b0817	b0817	0.02	0.01	-1.09	-1.93	-0.02	0.23	-0.17	0.96	0.98	0.007	2.5e-05	0.97	0.66	0.75
b0818	b0818	0.4	-0.19	-0.79	-2.28	-0.22	-0.11	-0.43	0.19	0.52	0.014	6.9e-08	0.6	0.79	0.32
b0819	b0819	0.54	-0.23	-1.76	-1.8	-0.25	0.2	-0.48	0.083	0.45	4.7e-06	3.3e-06	0.55	0.63	0.27
b0820	b0820	0.56	-1.5	-1.26	-1.17	-0.07	-0.23	-0.43	0.26	0.0054	0.017	0.025	0.92	0.74	0.54
b0821	b0821	-0.04	-0.11	-0.17	0.5	0.33	-0.03	-0.17	0.92	0.77	0.66	0.19	0.54	0.95	0.75
b0822	b0822	-0.1	0.6	-0.25	-1.29	-0.18	0.35	0.03	0.69	0.024	0.32	2.9e-05	0.61	0.34	0.93
b0823	b0823	-0.07	-0.15	1.14	0.31	-0.09	-0.25	0.17	0.83	0.63	0.0012	0.32	0.84	0.57	0.71
b0824	b0824	0.12	0.18	0.42	0.25	-0.13	-0.22	-0.03	0.86	0.8	0.55	0.73	0.9	0.82	0.97
b0825	b0825	0.05	0.52	1.32	0.52	-0.21	-0.29	-0.13	0.81	0.022	1.9e-06	0.021	0.48	0.35	0.66
moeB	b0826	0.79	0.44	-0.81	-0.2	-0.21	-0.76	-0.9	0.04	0.24	0.036	0.59	0.69	0.15	0.094
moeA	b0827	1.04	-1.15	0.52	-0.96	-0.53	-0.75	-0.86	0.00029	9.5e-05	0.046	0.00071	0.14	0.041	0.021
ybiK	b0828	-0.29	0.28	1.59	0.98	-0.3	-0.19	-0.21	0.48	0.51	0.00071	0.025	0.61	0.74	0.73
b0829	b0829	0.06	0.77	-1.85	0.26	-0.44	0.11	0.06	0.88	0.078	0.00019	0.54	0.47	0.85	0.92
b0830	b0830	-0.02	-0.65	-0.04	-1.57	-0.02	-0.06	0.13	0.97	0.14	0.92	0.0013	0.97	0.92	0.84
b0831	b0831	0.09	-0.2	-0.35	-0.82	-0.01	-0.08	0.12	0.79	0.58	0.32	0.027	0.99	0.88	0.8
b0832	b0832	0.23	-0.02	-0.16	-0.44	-0.42	-0.3	-0.28	0.66	0.97	0.76	0.4	0.57	0.68	0.7
b0833	b0833	0	0.02	-0.28	-0.56	-0.27	0.21	0.03	0.99	0.96	0.36	0.076	0.53	0.62	0.94
b0834	b0834	0.06	0.26	-0.42	-1.29	-0.03	0.12	-0.03	0.75	0.2	0.045	9.5e-07	0.91	0.68	0.91
b0835	b0835	-0.49	1.35	-0.11	-0.43	-0.37	0.6	0.56	0.11	9.8e-05	0.71	0.15	0.37	0.16	0.19
b0836	b0836	0.24	0.44	0.03	-0.09	-0.85	-0.14	0.01	0.44	0.17	0.93	0.77	0.062	0.75	0.98
b0837	b0837	-0.2	0.58	0.64	-0.34	0.66	0.25	0.38	0.49	0.051	0.033	0.24	0.11	0.54	0.35
b0838	b0838	-0.46	-0.2	-0.47	-0.45	0.34	0.06	0.47	0.44	0.73	0.42	0.44	0.68	0.94	0.57
dacC	b0839	-0.58	0.35	-0.16	0.02	0.61	0.16	0.7	0.062	0.25	0.59	0.95	0.16	0.7	0.11
deoR	b0840	0.03	-0.32	-0.6	-1.48	-0.27	-0.1	0.14	0.92	0.35	0.086	0.00019	0.57	0.84	0.77
b0841	b0841	0.21	-0.27	-0.73	-0.56	-0.06	-0.04	-0.19	0.63	0.53	0.1	0.2	0.92	0.94	0.76
b0842	b0842	-0.14	0.72	0.3	0.34	-0.54	-0.34	0.25	0.74	0.094	0.47	0.42	0.36	0.57	0.67
b0843	b0843	0.03	-0.28	-0.77	-0.83	-0.04	-0.13	-0.07	0.96	0.68	0.26	0.22	0.97	0.89	0.94
b0844	b0844	0.08	0.09	-0.33	-0.6	-0.18	-0.1	0.1	0.84	0.82	0.42	0.15	0.76	0.86	0.87
b0845	b0845	0.17	-0.11	0.44	0.53	0.08	-0.36	-0.31	0.74	0.82	0.39	0.3	0.91	0.62	0.67
b0846	b0846	0	0.58	-0.46	-0.2	-0.39	0.06	0	1	0.061	0.13	0.49	0.35	0.89	1
b0847	b0847	0.51	0.51	-0.08	-0.61	-0.51	-0.26	-0.37	0.29	0.29	0.87	0.21	0.45	0.71	0.58
b0848	b0848	0.03	1.98	1.42	1.73	-0.12	-0.07	0.25	0.95	0.0006	0.009	0.0021	0.87	0.92	0.73
grxA	b0849	-0.13	0.48	0.6	0.28	0.3	-0.06	0.22	0.53	0.032	0.0092	0.19	0.32	0.84	0.47
ybjC	b0850	0.26	0.44	-0.7	-0.14	0.04	-0.21	-0.23	0.47	0.23	0.061	0.7	0.94	0.69	0.65
mdaA	b0851	0.23	-0.08	-0.74	-1.5	0.33	-0.27	-0.3	0.62	0.87	0.12	0.0035	0.62	0.69	0.65
rimK	b0852	0.16	-1.08	-1.43	-1.73	0.35	-0.43	-0.07	0.68	0.0094	0.001	0.00014	0.52	0.43	0.89
b0853	b0853	0.26	-0.25	0.65	-0.64	-0.27	-0.53	-0.39	0.42	0.43	0.052	0.058	0.55	0.25	0.4
potF	b0854	-0.57	-0.36	-1.09	-1.93	0.83	0.43	0.94	0.0055	0.067	5.8e-06	3.1e-10	0.0047	0.12	0.0017
potG	b0855	-0.44	-0.91	-0.45	-0.56	0.56	0.48	0.64	0.32	0.043	0.3	0.2	0.36	0.44	0.3
potH	b0856	-0.03	-0.35	-1.27	0.64	-0.17	-0.03	0.16	0.91	0.23	0.00017	0.037	0.68	0.95	0.7
potI	b0857	-0.21	0.17	-1.21	-0.46	0.54	0.19	0.21	0.66	0.72	0.015	0.33	0.41	0.77	0.75
b0858	b0858	0	0.02	-0.37	1.01	-0.09	-0.13	-0.23	0.99	0.96	0.41	0.029	0.88	0.84	0.71
b0859	b0859	-0.06	-0.74	-1.64	-2.15	-0.14	0.2	0.32	0.87	0.068	0.00029	1e-05	0.8	0.72	0.56
artJ	b0860	-1.55	0.52	0.14	-1.79	-0.34	1.43	1.51	0.012	0.37	0.8	0.0045	0.68	0.09	0.074
artM	b0861	-0.01	-0.32	-0.67	-1.33	0.17	0.76	-0.08	0.98	0.34	0.05	0.0004	0.71	0.11	0.87
artQ	b0862	0.12	-0.11	-0.01	0.51	-0.13	-0.03	-0.24	0.67	0.69	0.96	0.077	0.75	0.95	0.54
artI	b0863	-0.02	-1.83	-1.42	-2.3	0.56	1.19	-0.07	0.96	0.00056	0.0051	4.4e-05	0.4	0.08	0.92
artP	b0864	-0.11	0.37	-0.82	-0.97	-0.14	1.17	0.08	0.83	0.47	0.12	0.069	0.85	0.12	0.91
b0865	b0865	0.23	-0.23	-0.02	-0.26	0.75	0.19	-0.05	0.47	0.47	0.95	0.41	0.098	0.67	0.91
b0866	b0866	0.04	0.12	-0.81	-1.43	0.08	0.07	-0.21	0.89	0.66	0.0042	1e-05	0.84	0.86	0.57
b0867	b0867	-0.15	0.08	0.14	0.37	0.03	0.18	0.05	0.64	0.81	0.65	0.25	0.95	0.68	0.91
b0868	b0868	-0.34	-0.41	0.06	-1.36	0.27	0.3	0.29	0.28	0.19	0.86	0.00017	0.54	0.49	0.51
b0869	b0869	-0.38	-0.55	1.2	-0.55	0.67	-0.03	0.26	0.27	0.12	0.0018	0.12	0.18	0.94	0.6
b0870	b0870	-0.27	-0.08	0.15	-0.13	0.93	0.31	0.13	0.5	0.85	0.7	0.75	0.11	0.59	0.83
poxB	b0871	-0.12	-2.15	-1.56	-0.24	1.79	0.4	0.13	0.73	4.2e-06	0.00025	0.52	0.0019	0.44	0.8
b0872	b0872	0.36	-0.17	0.33	-1.47	-0.05	-0.21	-0.3	0.46	0.73	0.5	0.0056	0.95	0.76	0.66
b0873	b0873	0	-0.09	-0.03	0.03	-0.03	-0.07	0.22	0.99	0.8	0.93	0.93	0.95	0.89	0.67
b0874	b0874	-0.59	0.48	0.68	-0.17	-0.38	0.55	0.39	0.23	0.32	0.17	0.73	0.58	0.42	0.57
aqpZ	b0875	-0.12	0.24	0.24	0.01	0.2	0.13	0.08	0.67	0.41	0.4	0.98	0.63	0.75	0.84
b0876	b0876	0.01	0.74	1.53	2.62	0.05	0.19	-0.04	0.98	0.14	0.0043	1.5e-05	0.94	0.78	0.96
b0877	b0877	-0.45	-0.36	0.09	-1.66	0.05	0.87	0.06	0.22	0.33	0.8	0.0001	0.92	0.099	0.91
b0878	b0878	-0.05	-0.19	-0.49	-1.33	0.1	0.26	0.08	0.82	0.41	0.041	4e-06	0.75	0.43	0.81
b0879	b0879	0.19	-0.29	-0.09	-0.33	-0.02	-0.14	0.11	0.68	0.53	0.84	0.47	0.98	0.83	0.86
cspD	b0880	-0.07	-0.03	0.95	0.2	0.56	-0.13	0.06	0.91	0.97	0.16	0.76	0.55	0.89	0.95
b0881	b0881	-0.27	0	0.58	0.28	0.3	0.54	-0.03	0.58	1	0.25	0.57	0.67	0.44	0.97
clpA	b0882	-0.2	-0.8	-0.56	0.54	0.5	0.25	-0.41	0.64	0.074	0.2	0.21	0.41	0.69	0.5
infA	b0884	-0.04	-0.95	-1.36	-2.26	0.59	0.65	-0.05	0.94	0.082	0.015	0.00023	0.43	0.39	0.94
aat	b0885	-0.05	0.48	0.99	0.36	-0.34	-0.02	-0.42	0.9	0.26	0.027	0.4	0.57	0.97	0.49
cydC	b0886	0.58	0.45	-1.03	-1.33	-0.33	-0.61	-0.58	0.033	0.09	0.00052	2.7e-05	0.37	0.1	0.12
cydD	b0887	1	-0.45	-2.61	-1.41	-0.78	-0.89	-0.83	0.044	0.35	1e-05	0.0062	0.25	0.19	0.22
trxB	b0888	1.49	-0.57	-0.85	-1.27	-0.77	-0.82	-2.04	0.00011	0.09	0.015	0.0006	0.1	0.084	0.00016
lrp	b0889	-0.28	-1.28	1.08	-1.17	0.41	-0.09	0.01	0.58	0.018	0.043	0.029	0.57	0.9	0.99
lolA	b0891	0.68	-0.3	-0.84	-1.15	-0.76	-0.31	-0.52	0.018	0.28	0.0047	0.00026	0.058	0.42	0.19
ycaJ	b0892	0.29	0.05	1.16	0.05	-0.62	-0.33	-0.24	0.4	0.87	0.0024	0.89	0.21	0.5	0.62
serS	b0893	-1.11	-1.32	-1.1	-1.09	0.58	0.73	0.92	0.00027	3.6e-05	0.00029	0.00032	0.13	0.06	0.02
dmsA	b0894	0.31	0.4	-0.13	0.77	-0.81	-0.47	-0.14	0.49	0.37	0.78	0.093	0.21	0.45	0.83
dmsB	b0895	0.1	-0.12	0.59	0.53	0.07	-0.03	-0.04	0.87	0.84	0.31	0.36	0.93	0.97	0.96
dmsC	b0896	-0.2	0.34	1.04	1.15	0.43	0.07	0.09	0.6	0.36	0.0092	0.0045	0.42	0.89	0.86
ycaC	b0897	0.22	0.39	1.32	0.56	0.93	0.2	-1.02	0.56	0.29	0.0012	0.13	0.081	0.7	0.058
ycaD	b0898	0.19	-0.12	1.29	1.05	0.23	-0.46	-0.35	0.67	0.79	0.0069	0.025	0.71	0.47	0.58
b0899	b0899	0	-0.04	1.31	1.05	0.11	-0.33	0.17	0.99	0.87	4.3e-05	0.00056	0.76	0.38	0.65
b0900	b0900	-0.13	-0.46	-0.11	-0.37	0.16	0.1	0.16	0.77	0.3	0.8	0.39	0.79	0.87	0.79
ycaK	b0901	-0.15	0.44	-0.07	1.06	0.25	0.06	-0.07	0.68	0.24	0.85	0.0075	0.63	0.91	0.89
pflA	b0902	1.15	0.22	0.62	-0.79	-0.18	-0.27	-0.84	0.01	0.6	0.15	0.066	0.76	0.65	0.16
pflB	b0903	-0.31	-2.28	-0.33	-1.72	0.33	0.06	0.54	0.26	1.4e-08	0.24	1.6e-06	0.4	0.87	0.17
focA	b0904	0.22	1.09	-0.41	-0.77	-1.14	-0.16	0.16	0.2	1.1e-06	0.023	0.00011	6.9e-05	0.51	0.51
b0905	b0905	0.5	-0.67	-1.34	-3.23	-0.34	-0.32	-0.54	0.15	0.061	0.00063	1.3e-09	0.49	0.51	0.27
b0906	b0906	-0.04	0.82	1.42	1.73	0.63	-0.17	-0.01	0.94	0.097	0.0063	0.0012	0.36	0.8	0.99
serC	b0907	0.03	-1.19	-2.04	-2.84	-0.04	-0.25	-0.39	0.94	0.0019	4e-06	1.8e-08	0.94	0.61	0.43
aroA	b0908	0.08	-0.21	0.23	-1.5	-0.23	-0.41	-0.16	0.83	0.59	0.55	0.00067	0.68	0.46	0.77
b0909	b0909	0.13	0.24	0.81	0.53	-0.01	-0.02	-0.22	0.75	0.56	0.057	0.2	0.98	0.97	0.7
cmk	b0910	-0.15	-2.2	-2.17	-2.91	0.29	0.4	0.01	0.66	8.2e-07	9.8e-07	6.7e-09	0.54	0.4	0.99
rpsA	b0911	-0.17	-1.86	-2.12	-2.32	0.12	0.37	0.19	0.75	0.0013	0.00036	0.00014	0.87	0.61	0.8
msbA	b0914	-0.36	-0.62	-1.08	-1.12	-0.03	0.42	0.14	0.48	0.24	0.045	0.038	0.96	0.57	0.85
ycaH	b0915	-0.15	0.52	0.38	-0.35	-0.33	0.09	0.29	0.68	0.16	0.3	0.34	0.52	0.85	0.57
b0916	b0916	-0.21	-0.09	-0.25	0.05	-0.02	0.33	0.31	0.55	0.8	0.48	0.88	0.97	0.52	0.54
b0917	b0917	0.17	0.14	-0.63	-0.09	-0.27	-0.18	0.02	0.67	0.73	0.11	0.81	0.62	0.74	0.97
kdsB	b0918	0.19	-0.05	-0.81	-0.98	-0.45	-0.1	0	0.4	0.82	0.001	0.00015	0.16	0.75	1
b0919	b0919	-0.17	1.16	-0.76	-0.85	-0.66	0.21	0.07	0.64	0.0033	0.042	0.024	0.2	0.68	0.89
ycbC	b0920	-0.21	0.02	0.22	1.49	-0.15	0.31	0.44	0.67	0.97	0.65	0.005	0.82	0.65	0.52
smtA	b0921	-0.48	-0.13	-1.2	-1.32	-0.19	0.18	0.41	0.2	0.72	0.0027	0.0012	0.72	0.73	0.43
mukF	b0922	-0.48	-1.02	-1.65	-0.72	0.01	0.24	0.64	0.29	0.031	0.0011	0.12	0.99	0.71	0.32
mukE	b0923	-0.9	0.03	0.24	0.1	0.19	0.28	0.65	0.0033	0.93	0.4	0.71	0.64	0.49	0.11
mukB	b0924	-0.95	-0.16	-0.25	-1.66	-0.04	0.02	0.72	0.12	0.79	0.68	0.01	0.97	0.98	0.4
ycbB	b0925	-0.56	-0.28	-0.87	-1.34	0.26	0.35	0.51	0.043	0.31	0.0029	3.3e-05	0.49	0.36	0.19
b0926	b0926	-2.01	0.16	-1.55	-3.25	0.32	1.04	1.66	0.00012	0.72	0.0017	1.3e-07	0.62	0.11	0.014
b0927	b0927	-1.19	0.04	-1.81	-1.1	0.06	0.74	1.05	0.006	0.92	0.00012	0.01	0.92	0.2	0.073
aspC	b0928	-0.68	-1.35	-1.95	-2.92	0.18	0.53	0.34	0.083	0.0013	2.3e-05	4.7e-08	0.74	0.32	0.53
ompF	b0929	-3.29	-0.76	-3.3	-2.59	1.41	2.44	2.4	5.5e-08	0.085	5e-08	2.6e-06	0.027	0.00044	0.00051
asnS	b0930	-0.23	-2.36	-0.4	-0.88	-0.26	-0.24	-0.12	0.84	0.049	0.73	0.45	0.87	0.88	0.94
pncB	b0931	-0.02	-1.57	-0.34	-2.54	-0.35	-0.71	-0.26	0.96	2.5e-05	0.27	1.3e-08	0.42	0.11	0.55
pepN	b0932	-1	-1.13	-2.27	-2.87	0.52	0.28	0.9	0.0071	0.0028	6.4e-07	1.1e-08	0.29	0.57	0.073
ycbE	b0933	-0.08	0.51	0.58	1.09	-0.11	-0.11	0.16	0.86	0.28	0.22	0.025	0.86	0.87	0.81
b0934	b0934	0.15	-0.19	0.89	-0.08	-0.06	-0.29	-0.1	0.67	0.57	0.014	0.82	0.9	0.55	0.84
b0935	b0935	0.19	-0.24	-0.56	-0.37	-0.16	-0.19	-0.2	0.66	0.59	0.21	0.4	0.8	0.76	0.75
b0936	b0936	0.12	0.34	0.31	1.19	-0.26	-0.44	-0.26	0.78	0.41	0.45	0.0075	0.66	0.46	0.65
b0937	b0937	0.02	0.07	-0.05	-1.09	-0.18	-0.12	-0.01	0.95	0.81	0.87	0.0012	0.67	0.79	0.98
b0939	b0939	0.08	-0.25	-0.08	-0.12	0.24	0.07	-0.11	0.78	0.4	0.79	0.68	0.56	0.86	0.79
b0940	b0940	0.06	0.03	0.22	0.76	-0.17	-0.11	0.04	0.79	0.89	0.28	0.001	0.56	0.7	0.88
b0941	b0941	-0.05	0.03	0.37	0.58	-0.03	-0.19	-0.02	0.89	0.92	0.26	0.086	0.95	0.68	0.97
b0942	b0942	0.16	0.17	0.35	0.12	-0.26	-0.2	0.04	0.34	0.32	0.045	0.48	0.28	0.41	0.85
b0943	b0943	0.13	0.17	0.76	0.69	-0.18	-0.13	-0.08	0.74	0.67	0.065	0.092	0.75	0.82	0.88
ycbF	b0944	-0.19	0.1	1.12	-0.13	-0.28	-0.18	0.31	0.31	0.59	2.4e-06	0.47	0.29	0.49	0.24
pyrD	b0945	-0.74	0.28	-1.23	-1.04	-0.4	0.66	1.06	0.035	0.4	0.0011	0.0045	0.41	0.17	0.032
b0946	b0946	-0.54	0.25	-0.51	0.02	-0.21	0.29	0.48	0.12	0.46	0.14	0.96	0.66	0.55	0.32
b0947	b0947	-0.71	0.48	-1.49	-2.5	0.07	0.48	0.61	0.016	0.094	1.4e-05	3.3e-09	0.87	0.23	0.13
b0948	b0948	-0.59	-0.09	-0.93	-0.28	-0.17	0.43	0.55	0.04	0.76	0.0023	0.32	0.66	0.27	0.17
b0949	b0949	-1.27	-1.64	-1	-1.67	0.83	0.68	1.11	0.00077	4.5e-05	0.0059	3.6e-05	0.087	0.16	0.026
pqiA	b0950	-0.18	-0.07	-0.62	-0.55	-0.15	0.11	0.1	0.73	0.9	0.24	0.29	0.84	0.88	0.89
pqiB	b0951	-0.69	0.64	-0.67	-0.89	0.08	0.59	0.81	0.0065	0.011	0.008	0.00083	0.8	0.088	0.021
b0952	b0952	-0.52	-0.1	-0.3	-1.06	0.38	0.4	0.51	0.02	0.63	0.16	3.3e-05	0.21	0.18	0.097
rmf	b0953	-0.21	-0.82	-0.23	-0.19	0.32	-0.09	0.08	0.69	0.13	0.67	0.72	0.67	0.91	0.92
fabA	b0954	-0.94	0.32	-1.81	-1.46	0.09	0.88	0.47	0.0013	0.22	2.8e-07	7.4e-06	0.8	0.024	0.21
b0955	b0955	0.05	-0.15	-0.69	-2.04	-0.21	0.47	0.04	0.92	0.76	0.18	0.00041	0.77	0.51	0.96
ycbG	b0956	-0.44	-0.84	-0.8	-1.64	0.43	0.33	0.4	0.27	0.039	0.049	0.00028	0.44	0.54	0.47
ompA	b0957	0.2	-1.53	-0.58	-0.83	-0.25	-0.06	-0.44	0.73	0.016	0.33	0.17	0.77	0.94	0.6
sulA	b0958	3.61	0.46	0.29	0.73	-3.7	-1.27	-2.33	3.5e-12	0.12	0.32	0.016	2.3e-09	0.0042	5.3e-06
b0959	b0959	0.21	0.25	0.85	-0.02	-0.31	-0.23	0.01	0.42	0.35	0.0033	0.92	0.4	0.54	0.98
b0960	b0960	0.56	0.39	-0.43	-1.54	-0.68	-0.23	-0.55	0.048	0.16	0.12	5.8e-06	0.084	0.54	0.15
yccF	b0961	0.52	0.75	0.97	0.14	-0.67	-0.48	-0.64	0.12	0.03	0.0064	0.68	0.16	0.3	0.17
helD	b0962	0.29	-0.03	0	-0.4	-0.46	-0.41	-0.35	0.36	0.93	0.99	0.21	0.31	0.36	0.43
yccG	b0963	-0.13	-0.21	-0.35	-1.35	-0.24	-0.08	-0.01	0.7	0.53	0.3	0.0004	0.61	0.86	0.99
b0964	b0964	-0.04	-0.01	0.71	1.74	0	0.05	0.21	0.91	0.97	0.059	5.8e-05	1	0.92	0.69
b0965	b0965	0.08	-0.95	-0.82	-0.79	0.44	0.44	-0.16	0.92	0.22	0.29	0.3	0.68	0.68	0.88
b0966	b0966	0.38	0.21	-1.24	-0.5	0.45	0.26	-0.21	0.36	0.62	0.0063	0.24	0.45	0.67	0.73
b0967	b0967	0.02	0.09	0.11	-1.49	-0.22	0.02	-0.41	0.95	0.8	0.76	0.00025	0.66	0.96	0.41
b0968	b0968	0.13	0.84	0.17	0.2	0.08	-0.29	-0.34	0.69	0.018	0.6	0.54	0.86	0.53	0.48
yccK	b0969	0.76	0.06	1	0.15	-0.34	-0.59	-0.76	0.02	0.84	0.003	0.62	0.44	0.18	0.089
yccA	b0970	0.48	-0.43	0.11	-0.1	-0.51	-0.56	-0.6	0.5	0.55	0.88	0.89	0.62	0.58	0.56
hyaA	b0972	0.1	-0.36	0.79	0.77	-0.01	-0.18	0.12	0.79	0.34	0.042	0.047	0.99	0.73	0.82
hyaB	b0973	0.14	-0.42	-0.07	-0.82	0.12	-0.34	-0.01	0.75	0.35	0.88	0.072	0.85	0.59	0.99
hyaC	b0974	0.24	-0.11	0.42	-0.44	-0.27	-0.06	-0.2	0.37	0.68	0.12	0.095	0.47	0.86	0.59
hyaD	b0975	0.15	-0.41	0.74	1.06	-0.05	-0.38	0.01	0.66	0.25	0.042	0.0053	0.91	0.44	0.99
hyaE	b0976	-0.04	0.18	0.82	0.54	-0.12	-0.01	0.23	0.88	0.46	0.0019	0.031	0.73	0.98	0.5
hyaF	b0977	0.23	-0.06	0.55	1.2	-0.02	-0.41	0	0.37	0.82	0.037	7.5e-05	0.96	0.26	1
appC	b0978	0.46	-0.31	0.67	-0.24	0.23	-0.46	-0.24	0.34	0.51	0.16	0.62	0.74	0.5	0.72
appB	b0979	0.28	-0.29	0.28	-0.2	-0.1	-0.33	-0.06	0.37	0.35	0.36	0.52	0.82	0.45	0.89
appA	b0980	0.18	-0.44	-0.09	-0.49	0.13	0.15	-0.04	0.52	0.11	0.75	0.08	0.73	0.69	0.92
yccC	b0981	-0.04	0.22	-0.09	-0.79	0.28	-0.1	0.05	0.93	0.6	0.83	0.071	0.64	0.86	0.93
b0982	b0982	-0.1	0.01	0.4	0.35	0.25	0.2	0.24	0.74	0.96	0.17	0.22	0.53	0.61	0.55
b0983	b0983	0.1	-0.25	1.12	1.2	0.06	-0.28	-0.07	0.74	0.4	0.0011	0.00055	0.89	0.51	0.86
b0984	b0984	0.08	0.08	-1.27	0.53	-0.02	0.01	-0.12	0.77	0.77	0.00013	0.069	0.96	0.98	0.77
b0985	b0985	-0.13	0.31	0.36	-0.63	-0.02	0.16	0.05	0.72	0.4	0.34	0.099	0.97	0.76	0.92
b0986	b0986	-0.25	-0.13	-0.17	-0.23	0.3	0.3	0.31	0.53	0.73	0.67	0.55	0.59	0.59	0.58
b0987	b0987	0.44	0.79	-0.53	1.09	0.03	-0.48	-0.73	0.33	0.086	0.24	0.021	0.96	0.45	0.25
insB_4	b0988	0.03	0.37	-0.96	-0.65	-0.36	0.1	0.14	0.94	0.45	0.057	0.19	0.6	0.88	0.84
b0989	b0989	-0.16	1	-0.58	-0.39	-0.2	0.36	0.29	0.73	0.032	0.2	0.39	0.75	0.57	0.64
cspG	b0990	-0.25	0.49	-0.73	-0.2	-0.41	0.32	0.22	0.6	0.3	0.13	0.68	0.54	0.63	0.74
sfa	b0991	-0.32	0.29	-0.73	-1.96	0.27	0.26	0.38	0.39	0.43	0.057	1.7e-05	0.6	0.62	0.47
b0992	b0992	0.08	-0.15	0.2	0.96	-0.25	-0.1	0.13	0.85	0.71	0.63	0.024	0.66	0.86	0.82
torS	b0993	0.16	0.32	0.4	-1.15	-0.17	-0.16	-0.02	0.73	0.47	0.37	0.016	0.79	0.8	0.98
torT	b0994	0.38	-1.15	-0.87	-0.54	-0.39	-0.51	-0.19	0.62	0.15	0.27	0.49	0.72	0.64	0.86
torR	b0995	0.21	0.3	0.31	0.03	0.1	-0.15	-0.2	0.7	0.58	0.57	0.95	0.9	0.84	0.8
torC	b0996	0.17	-0.21	0.94	1.23	0.07	-0.44	0.09	0.75	0.69	0.09	0.029	0.93	0.56	0.9
torA	b0997	0.27	-0.33	0.95	0.22	0.06	-0.53	-0.17	0.7	0.64	0.19	0.76	0.96	0.6	0.87
torD	b0998	0.35	-0.52	0.31	0.12	-0.02	-0.45	-0.38	0.35	0.17	0.41	0.74	0.97	0.39	0.47
yccD	b0999	0.08	-0.53	-0.51	-1.13	0.21	-0.12	-0.04	0.85	0.22	0.23	0.012	0.73	0.85	0.94
cbpA	b1000	-0.18	0.36	0.76	-0.55	0.54	0.04	0.19	0.49	0.18	0.0069	0.043	0.15	0.92	0.6
yccE	b1001	-0.07	0.12	-0.62	0.66	0.13	-0.06	0.41	0.9	0.83	0.28	0.25	0.87	0.94	0.61
agp	b1002	-0.03	0.07	0.45	0.12	0.13	-0.11	-0.3	0.92	0.81	0.11	0.67	0.73	0.79	0.46
yccJ	b1003	-0.05	-0.08	-0.24	-1.04	0.26	0.16	0.12	0.92	0.87	0.65	0.058	0.73	0.83	0.87
wrbA	b1004	-0.34	-0.37	1.43	1.94	1.02	0.36	-0.29	0.54	0.51	0.015	0.0016	0.2	0.64	0.71
b1005	b1005	0.86	0.09	-0.38	-0.6	-0.23	-0.64	-0.45	0.04	0.83	0.35	0.14	0.68	0.26	0.43
b1006	b1006	0.16	-0.29	-0.37	0.68	0.17	-0.37	-0.14	0.77	0.6	0.51	0.22	0.82	0.63	0.85
b1007	b1007	0.05	-0.02	-0.6	-0.35	-0.19	0.11	-0.32	0.87	0.94	0.051	0.24	0.66	0.79	0.45
b1008	b1008	0.12	-0.16	0.15	0.36	-0.04	-0.03	0.23	0.73	0.66	0.68	0.31	0.93	0.95	0.64
b1009	b1009	0.05	-0.1	0.01	0.02	0.53	0.08	0.08	0.91	0.81	0.99	0.96	0.39	0.9	0.9
b1010	b1010	0.02	0.4	-1.02	1.72	0.13	0.14	-0.16	0.97	0.39	0.038	0.0011	0.84	0.84	0.8
b1011	b1011	-0.02	-0.37	0.45	-0.3	-0.04	0.1	0.1	0.93	0.17	0.098	0.27	0.91	0.8	0.79
b1012	b1012	0.13	-0.08	1.53	0.65	-0.15	-0.02	-0.35	0.79	0.87	0.0043	0.2	0.83	0.98	0.61
b1013	b1013	0.39	0.18	-0.37	-0.04	0.25	-0.08	-0.75	0.14	0.5	0.16	0.87	0.5	0.83	0.051
putA	b1014	0.27	1.7	2.73	2.08	-0.36	-0.24	-0.4	0.39	9.2e-06	4.1e-09	4.5e-07	0.41	0.58	0.36
putP	b1015	-0.66	0.44	0.23	-1.38	-0.42	-0.01	0.66	0.014	0.091	0.36	1.1e-05	0.24	0.97	0.074
b1016	b1016	-0.58	1.21	2.45	0.97	-0.14	0.17	0	0.1	0.0018	2.4e-07	0.0097	0.78	0.73	1
b1017	b1017	-0.44	0.36	0.83	-0.63	-0.76	0.2	0.28	0.14	0.23	0.0082	0.041	0.076	0.63	0.5
b1018	b1018	-0.96	-0.09	1.12	-1.32	-0.55	1.21	0.61	0.0026	0.75	0.00066	0.00011	0.18	0.0065	0.15
phoH	b1020	0.18	-0.46	0.58	1.67	1.2	-0.42	-0.07	0.69	0.3	0.19	0.00073	0.06	0.49	0.9
b1021	b1021	-0.05	0.43	0.38	0.84	0.53	0.19	0.01	0.82	0.055	0.09	0.00061	0.094	0.54	0.98
b1022	b1022	-0.07	0.18	1.67	1.3	0.21	0.21	-0.17	0.8	0.53	3.1e-06	9.1e-05	0.6	0.6	0.66
b1023	b1023	0.26	-0.38	-0.45	0.11	-0.17	-0.15	-0.26	0.67	0.53	0.46	0.85	0.85	0.86	0.76
b1024	b1024	0.08	0.53	0.44	0.62	-0.32	-0.33	0.21	0.8	0.12	0.19	0.068	0.5	0.49	0.66
b1025	b1025	0.11	0.31	-0.78	-0.27	-0.42	0.12	-0.2	0.83	0.54	0.13	0.59	0.55	0.86	0.77
tra5_3	b1026	-0.27	0.6	-1.12	-0.93	-0.36	0.3	0.13	0.37	0.057	0.001	0.0048	0.41	0.48	0.76
b1027	b1027	0.13	-0.02	0.05	0.21	-0.12	-0.07	-0.16	0.44	0.92	0.76	0.23	0.63	0.78	0.51
b1028	b1028	0.25	0.1	-0.27	-0.41	0.04	-0.05	0.11	0.64	0.85	0.62	0.44	0.96	0.94	0.88
b1029	b1029	0.17	-0.3	0.27	0.3	-0.04	-0.27	-0.04	0.54	0.28	0.32	0.27	0.91	0.48	0.91
b1033	b1033	-0.01	-0.52	0.32	-0.29	-0.22	-0.47	-0.08	0.97	0.096	0.3	0.35	0.61	0.28	0.85
b1034	b1034	0.07	0.08	-0.58	-1.68	-0.11	0.13	0.15	0.73	0.69	0.0075	1.3e-08	0.69	0.64	0.59
b1035	b1035	0.21	-1.02	-1.52	-1.96	-0.09	0.06	-0.32	0.49	0.0023	3.1e-05	8.1e-07	0.83	0.9	0.46
b1036	b1036	0.23	0.26	-0.07	-0.09	-0.07	0.03	-0.5	0.53	0.48	0.84	0.81	0.89	0.96	0.33
csgG	b1037	-0.04	-0.04	-0.63	0.05	0.16	-0.01	0.03	0.85	0.85	0.0069	0.82	0.6	0.97	0.91
csgF	b1038	-0.31	0.12	0.09	0.96	0.13	0.04	0.31	0.36	0.73	0.78	0.0079	0.78	0.93	0.52
csgE	b1039	-0.09	0.06	1.48	1.19	-0.08	-0.44	-0.04	0.73	0.81	5e-06	8.7e-05	0.82	0.23	0.91
csgD	b1040	-0.73	-0.1	2.61	1.21	0.63	-0.43	0.49	0.033	0.75	2.8e-08	0.001	0.18	0.36	0.29
csgB	b1041	-0.01	0.1	0.83	1.14	0.12	-0.06	0.02	0.96	0.74	0.014	0.0013	0.79	0.9	0.97
csgA	b1042	-0.07	0.15	1.81	1.26	0.25	0.06	-0.09	0.77	0.53	7.7e-08	2e-05	0.46	0.86	0.79
b1043	b1043	0.02	0.31	-0.04	-0.22	0.29	-0.02	-0.15	0.93	0.23	0.89	0.41	0.44	0.96	0.69
b1044	b1044	-0.05	1.23	1.8	1.2	-0.14	-0.31	-0.04	0.88	0.0017	2.6e-05	0.0021	0.77	0.53	0.94
b1045	b1045	-0.08	0.66	0.22	-0.7	0.02	0.04	-0.18	0.71	0.0066	0.33	0.0046	0.95	0.89	0.58
b1046	b1046	0.3	0.2	0.21	0.11	-0.1	-0.12	-0.16	0.52	0.66	0.65	0.81	0.88	0.86	0.8
b1047	b1047	-0.11	0.55	-0.62	-0.49	-0.34	0.27	0.08	0.68	0.048	0.027	0.072	0.37	0.47	0.83
mdoG	b1048	0.59	-1.15	-0.94	-1.87	0.28	0.31	0.06	0.16	0.0096	0.03	0.00012	0.64	0.6	0.91
mdoH	b1049	0.23	-0.14	-0.44	-1.65	-0.01	0.22	0.24	0.51	0.7	0.22	7.9e-05	0.98	0.66	0.63
yceK	b1050	-0.64	-0.54	0.32	0.36	1.06	1.03	-0.16	0.17	0.24	0.49	0.44	0.11	0.12	0.81
msyB	b1051	-0.66	-0.4	0.05	0.65	1.62	1.48	-0.4	0.19	0.42	0.93	0.2	0.029	0.043	0.57
b1052	b1052	0.19	-0.22	-1.41	1	0.06	-0.21	-0.04	0.73	0.69	0.016	0.078	0.93	0.79	0.96
yceE	b1053	0.27	0.69	-0.21	-0.72	0.04	-0.24	-0.16	0.49	0.087	0.59	0.074	0.95	0.66	0.77
htrB	b1054	0.21	-0.19	-0.81	-0.74	-0.3	0.07	-0.47	0.61	0.65	0.061	0.085	0.61	0.91	0.42
yceA	b1055	-0.95	-1.01	-2.51	-3.04	0.48	1.5	0.83	0.016	0.01	3.9e-07	1.5e-08	0.36	0.0075	0.12
yceI	b1056	-0.76	0.44	-1.25	-0.78	0.4	0.63	0.84	0.14	0.39	0.02	0.14	0.58	0.38	0.25
b1057	b1057	-0.04	-1	-0.92	-1.54	0.13	0.17	-0.06	0.95	0.08	0.11	0.0099	0.87	0.83	0.94
b1058	b1058	0.37	0.64	0.08	0.66	0.02	-0.37	-0.26	0.24	0.047	0.79	0.042	0.96	0.4	0.55
b1059	b1059	-0.6	0.71	-0.3	-1.59	-0.14	0.33	0.82	0.085	0.045	0.38	8e-05	0.77	0.49	0.095
b1060	b1060	1.18	-0.35	-0.03	0.21	-0.15	-0.76	-0.9	0.0002	0.21	0.91	0.44	0.7	0.057	0.026
dinI	b1061	2.26	-0.03	0.49	-0.18	-2.47	-1.3	-1.69	1.5e-05	0.94	0.26	0.67	0.00034	0.038	0.0087
pyrC	b1062	-0.66	-1	-1.83	-3.81	-0.4	0.88	0.59	0.14	0.029	0.00028	5.5e-09	0.52	0.16	0.34
yceB	b1063	0.61	0.63	1.55	0.85	-0.38	-0.34	-0.55	0.036	0.032	8.8e-06	0.0052	0.34	0.39	0.17
grxB	b1064	0.69	0.37	-0.88	-1.37	-0.03	0.14	-0.5	0.07	0.32	0.024	0.00091	0.95	0.79	0.34
b1065	b1065	0.23	-0.48	-0.93	-0.68	-0.13	-0.09	-0.37	0.58	0.26	0.036	0.12	0.83	0.89	0.54
rimJ	b1066	-0.4	0.5	0.02	-0.62	0.08	0.18	0.39	0.25	0.16	0.95	0.082	0.87	0.71	0.42
yceH	b1067	-0.17	-0.67	-0.18	-0.68	0.16	0.07	0.15	0.62	0.059	0.59	0.055	0.74	0.88	0.76
mviM	b1068	-0.15	0.2	1.09	0.05	-0.27	-0.32	0.12	0.53	0.39	0.0001	0.84	0.42	0.34	0.71
mviN	b1069	0.42	0.15	-0.4	-0.85	0.28	-0.08	-0.67	0.16	0.62	0.19	0.008	0.51	0.85	0.12
flgN	b1070	-0.01	0.86	1.71	1.05	0.46	0.06	0	0.98	0.016	2.9e-05	0.0041	0.34	0.89	1
flgM	b1071	-0.01	1.8	1.4	1.01	0.54	0.48	-0.12	0.98	9.4e-08	4.9e-06	0.0003	0.12	0.17	0.72
flgA	b1072	0.16	2.41	1.47	1.13	-0.29	0.23	-0.08	0.74	3.4e-05	0.0049	0.025	0.67	0.74	0.91
flgB	b1073	-0.02	3.32	3.93	0.67	-0.32	-0.01	-0.18	0.97	4.5e-08	2e-09	0.13	0.6	0.99	0.77
flgC	b1074	0	2.79	3.16	1.01	-0.28	-0.1	0.06	1	2.7e-06	3.8e-07	0.038	0.67	0.87	0.93
flgD	b1075	-0.02	2.88	4.11	0.29	-0.08	0.07	-0.16	0.96	1.2e-06	2.5e-09	0.52	0.9	0.91	0.81
flgE	b1076	0.19	3.53	3.91	0.59	-0.04	0.21	-0.04	0.72	7.1e-07	1.3e-07	0.28	0.96	0.78	0.96
flgF	b1077	0.27	2.01	2.66	-0.5	-0.01	-0.08	-0.21	0.63	0.0016	8.7e-05	0.38	0.99	0.92	0.79
flgG	b1078	0.22	2.45	2.34	0.31	0.18	0.32	-0.04	0.58	2.1e-06	4.2e-06	0.44	0.75	0.57	0.95
flgH	b1079	0.2	2.28	1.1	0.93	-0.27	0.3	-0.37	0.67	4.7e-05	0.025	0.055	0.69	0.65	0.57
flgI	b1080	0.22	2	0.42	0.05	-0.41	0.08	-0.18	0.57	2.1e-05	0.28	0.9	0.45	0.89	0.75
flgJ	b1081	0.28	2.52	0.21	0.49	-0.82	0.25	-0.49	0.52	4.8e-06	0.64	0.26	0.19	0.69	0.43
flgK	b1082	0.3	2.4	0.67	0.09	-0.1	0.15	-0.17	0.55	6.1e-05	0.19	0.86	0.88	0.84	0.8
flgL	b1083	0.18	1.95	0.83	0.56	0.47	0.34	-0.44	0.75	0.0015	0.14	0.32	0.55	0.66	0.57
rne	b1084	-1.05	-1.3	0.19	-1.79	0.18	-0.12	1.11	0.02	0.005	0.65	0.00028	0.77	0.85	0.074
b1085	b1085	-0.33	-0.67	-0.94	-1.45	0.12	-0.06	0.13	0.33	0.056	0.0093	0.00023	0.81	0.9	0.79
yceC	b1086	-0.32	0.06	-0.91	-0.58	-0.64	-0.04	0.24	0.31	0.84	0.0065	0.071	0.15	0.92	0.58
yceF	b1087	-0.09	-0.03	0.43	-0.17	0.03	-0.46	-0.34	0.8	0.93	0.25	0.64	0.96	0.38	0.52
yceD	b1088	0.21	-1.76	-1.06	-1.44	-0.31	-0.23	-0.52	0.71	0.0037	0.064	0.014	0.69	0.76	0.51
rpmF	b1089	0.43	-1.9	-0.93	-1.28	-0.39	-0.74	-0.76	0.4	0.00093	0.075	0.018	0.59	0.31	0.29
plsX	b1090	0.16	-1.09	-2.38	-2.99	-0.3	-0.28	0.04	0.7	0.015	6.8e-06	2e-07	0.61	0.64	0.94
fabH	b1091	0.41	0.19	-1.25	-1.53	-0.87	-0.41	-0.42	0.16	0.5	0.0002	1.6e-05	0.04	0.32	0.31
fabD	b1092	0.18	-1.71	-0.82	-3.06	-0.18	-0.55	-0.33	0.47	5.8e-07	0.0035	1.1e-11	0.62	0.14	0.36
fabG	b1093	0	-0.26	-1.25	-2.47	-0.91	-0.1	-0.17	1	0.61	0.021	6e-05	0.22	0.9	0.81
acpP	b1094	0.16	-1.87	-0.83	-1.61	0.48	-0.01	-0.03	0.72	0.00035	0.078	0.0015	0.45	0.99	0.96
fabF	b1095	0.66	-0.51	-0.6	-1.22	-0.74	0	-0.49	0.19	0.3	0.23	0.02	0.3	1	0.48
yceG	b1097	-0.03	-0.19	-1.27	0.37	-0.22	-0.06	0.29	0.95	0.69	0.011	0.42	0.73	0.93	0.66
tmk	b1098	-0.19	0.3	-0.59	-0.75	-0.17	0.32	0.16	0.49	0.29	0.043	0.011	0.67	0.42	0.68
holB	b1099	-0.21	0.71	0.23	-0.45	-0.62	0.35	-0.04	0.53	0.041	0.49	0.19	0.2	0.46	0.93
ycfH	b1100	-0.17	0.31	-1.1	-0.74	-0.28	0.51	-0.05	0.56	0.3	0.00086	0.017	0.51	0.23	0.91
ptsG	b1101	0.01	-0.86	-0.83	-2.27	-0.45	0	0.26	0.97	0.02	0.024	7.8e-07	0.36	1	0.6
fhuE	b1102	-1.14	0.73	-1.3	-1.12	-1.12	0.86	1.11	0.02	0.13	0.0094	0.022	0.097	0.2	0.099
ycfF	b1103	-0.6	-0.45	-0.28	-0.37	0.56	0.13	0.64	0.18	0.31	0.53	0.41	0.37	0.84	0.31
b1104	b1104	-0.44	-0.11	0.23	-0.22	0.74	0.04	0.44	0.12	0.68	0.4	0.43	0.069	0.93	0.26
b1105	b1105	-0.55	-0.37	-0.9	-1.08	0.64	0.39	0.89	0.0045	0.049	3e-05	2.4e-06	0.017	0.13	0.0015
b1106	b1106	-0.28	-0.82	-1.42	-1.24	-0.07	0.18	0.34	0.42	0.024	0.00032	0.0013	0.88	0.71	0.48
b1107	b1107	-0.52	-0.04	-2.11	-2.21	0.07	0.48	0.33	0.093	0.9	2.6e-07	1.2e-07	0.87	0.26	0.44
b1108	b1108	-0.34	-0.5	-0.6	-0.82	-0.08	0.08	0.22	0.2	0.065	0.028	0.0039	0.83	0.82	0.55
ndh	b1109	-0.16	-1.66	-1.93	-2.48	0.37	0.11	-0.06	0.59	9e-06	9.7e-07	1.5e-08	0.39	0.8	0.89
ycfJ	b1110	0.84	-0.09	-0.35	0.21	0.43	-0.27	-0.67	0.033	0.81	0.35	0.57	0.42	0.61	0.21
b1111	b1111	1.6	0.04	-0.11	-0.53	0.05	-0.42	-1.08	3.3e-05	0.91	0.72	0.1	0.91	0.35	0.023
b1112	b1112	0.56	-0.31	-0.49	0.21	0.65	-0.13	-0.24	0.11	0.37	0.16	0.53	0.19	0.79	0.62
b1113	b1113	-0.06	-0.05	-0.47	-0.07	0.11	-0.17	0.08	0.78	0.82	0.048	0.77	0.73	0.59	0.8
mfd	b1114	-0.5	-0.15	-1.24	-1.57	-0.13	0.21	0.23	0.22	0.71	0.0054	0.0007	0.83	0.72	0.7
b1115	b1115	0.09	-0.31	-0.63	-0.12	-0.12	-0.21	-0.41	0.82	0.45	0.13	0.77	0.83	0.72	0.47
b1116	b1116	-0.09	0.08	0.01	-0.19	-0.62	-0.12	0.17	0.73	0.77	0.97	0.47	0.11	0.75	0.65
b1117	b1117	-0.18	-0.33	-0.84	-1.44	-0.26	0.12	0.04	0.45	0.17	0.0013	1.9e-06	0.44	0.72	0.91
b1118	b1118	-0.32	-0.01	-0.09	-1.35	-0.44	-0.08	0.45	0.49	0.98	0.85	0.0065	0.5	0.9	0.49
b1119	b1119	-0.55	0.03	-0.97	-1.78	-0.54	0.26	1.23	0.12	0.93	0.0089	2.4e-05	0.28	0.6	0.018
b1120	b1120	-0.64	-0.32	1.08	0.41	-0.14	-0.21	0.33	0.03	0.27	0.00072	0.15	0.73	0.61	0.42
b1121	b1121	-0.16	0.03	-0.26	0.52	0.05	0.27	0.12	0.55	0.91	0.34	0.066	0.91	0.48	0.75
b1122	b1122	0	0.76	0.99	1.32	-0.09	0.16	-0.04	0.99	0.00074	3.7e-05	6.3e-07	0.76	0.56	0.89
potD	b1123	-1.11	-0.78	-2.93	-1.74	0.81	1.14	0.71	0.024	0.1	1.4e-06	0.00092	0.23	0.094	0.29
potC	b1124	-0.77	-0.27	-2.33	-1.37	0.84	1.02	0.54	0.048	0.47	1.6e-06	0.0011	0.12	0.064	0.31
potB	b1125	-0.53	-0.06	0.25	-0.17	-0.01	0.29	0.65	0.061	0.82	0.36	0.54	0.98	0.45	0.098
potA	b1126	-1.07	-1.18	-1.36	-2.17	0.81	1.36	0.88	0.0051	0.0023	0.0006	1.7e-06	0.11	0.01	0.083
pepT	b1127	-0.57	0.51	-0.78	-0.29	-0.08	0.32	0.44	0.19	0.24	0.078	0.5	0.89	0.6	0.47
ycfD	b1128	-0.16	-0.04	-1.66	-1.76	-0.21	0.43	-0.12	0.59	0.91	1.1e-05	4.5e-06	0.63	0.32	0.79
phoQ	b1129	-0.41	-0.96	-1.57	-1.89	0.36	0.17	0.7	0.38	0.048	0.0023	0.0004	0.58	0.8	0.29
phoP	b1130	-0.29	-0.78	-0.19	-0.75	0.06	-0.27	0.43	0.49	0.072	0.66	0.08	0.92	0.64	0.47
purB	b1131	0.99	-1.57	-0.8	-2.35	-0.24	0.16	-1.02	0.0067	8.7e-05	0.024	2.8e-07	0.61	0.73	0.041
ycfC	b1132	0.9	-0.22	-0.2	-1.18	-0.42	-0.37	-1.08	0.063	0.64	0.67	0.017	0.53	0.58	0.11
ycfB	b1133	1.07	-0.51	-1.37	-2.17	-0.51	-0.37	-1.25	0.0041	0.14	0.00042	1.1e-06	0.29	0.44	0.015
b1134	b1134	0.72	-0.2	-1.09	-1.29	-0.01	-0.32	-0.53	0.11	0.64	0.018	0.0058	0.99	0.6	0.39
b1135	b1135	0.79	0.39	-0.89	-0.42	-0.07	-0.32	-0.64	0.036	0.28	0.019	0.25	0.88	0.53	0.21
icdA	b1136	0.71	-1.67	0.58	-1.58	-0.4	-1	-0.32	0.26	0.013	0.36	0.017	0.65	0.27	0.72
b1137	b1137	0.73	-0.07	0.42	-0.25	-0.17	-0.41	-0.81	0.031	0.82	0.2	0.45	0.71	0.38	0.087
b1138	b1138	0.12	-0.39	-0.6	0.81	0	0.26	-0.05	0.68	0.2	0.055	0.012	1	0.53	0.9
lit	b1139	1.01	0.03	-0.05	1.34	-0.65	-0.96	-1.1	0.0098	0.93	0.89	0.0011	0.21	0.072	0.041
b1140	b1140	-0.05	-0.4	-0.52	-0.08	0.56	-0.07	0.04	0.91	0.37	0.24	0.86	0.37	0.91	0.95
b1141	b1141	0.32	-0.13	-0.9	0.53	-0.18	-0.24	-0.1	0.42	0.74	0.029	0.19	0.75	0.67	0.86
b1142	b1142	-0.07	0.72	0.92	0.48	0.13	-0.1	0.12	0.82	0.029	0.007	0.14	0.78	0.82	0.79
b1143	b1143	-0.08	-0.52	-0.27	-0.59	0.1	-0.08	0.02	0.82	0.12	0.41	0.083	0.83	0.86	0.97
b1145	b1145	0.11	-0.24	-0.53	-0.17	-0.01	0.01	0.05	0.7	0.41	0.074	0.55	0.98	0.98	0.9
b1146	b1146	0.13	-0.54	-0.74	-0.64	0.04	0.23	-0.21	0.6	0.04	0.0068	0.017	0.9	0.52	0.55
b1147	b1147	-0.06	0.07	0.87	-0.11	0.22	0.05	0.16	0.85	0.82	0.012	0.72	0.63	0.92	0.72
b1148	b1148	0.17	-0.76	0.41	-1.21	0.07	-0.15	-0.16	0.68	0.081	0.33	0.0078	0.91	0.8	0.78
b1149	b1149	0.02	-0.07	1.21	1.07	0	0.06	-0.02	0.97	0.89	0.015	0.029	1	0.93	0.97
b1150	b1150	0.01	0.56	-0.59	0.48	0.1	0.04	-0.02	0.98	0.074	0.063	0.12	0.82	0.93	0.97
b1151	b1151	-0.03	0.54	1.43	1.24	0.05	0.16	0.08	0.96	0.38	0.027	0.053	0.95	0.85	0.93
b1152	b1152	0.08	-0.49	-0.42	-0.29	0.16	-0.03	-0.19	0.82	0.16	0.22	0.4	0.73	0.96	0.69
b1153	b1153	-0.1	0.01	0.42	1.16	0.14	0.28	0.11	0.78	0.97	0.25	0.0029	0.78	0.58	0.83
ycfK	b1154	0.13	-0.48	-0.72	-0.55	-0.05	-0.05	-0.27	0.7	0.18	0.048	0.13	0.92	0.91	0.58
b1155	b1155	0.05	-0.03	0.03	0.22	0.09	-0.13	0.13	0.9	0.93	0.93	0.54	0.85	0.8	0.8
ycfA	b1156	0.14	-0.34	-0.23	-0.79	0.17	0.04	-0.13	0.73	0.41	0.58	0.061	0.77	0.94	0.82
b1157	b1157	0.12	-0.49	-0.6	-0.67	0.08	0.06	-0.09	0.67	0.094	0.044	0.025	0.83	0.88	0.82
pin	b1158	-0.07	0.36	0.69	1.52	0.04	0	0.06	0.79	0.19	0.017	7.2e-06	0.91	1	0.87
mcrA	b1159	-0.14	0.36	0.08	0.51	-0.18	0.1	0.26	0.72	0.36	0.83	0.2	0.75	0.86	0.64
b1161	b1161	0.11	0.01	-0.95	-0.36	0.09	0.08	0.16	0.78	0.97	0.021	0.36	0.88	0.88	0.77
b1162	b1162	-0.48	1.39	1.27	-0.09	-0.27	0.34	0.63	0.19	0.0008	0.0018	0.81	0.6	0.52	0.23
b1163	b1163	-0.69	1.18	-1.15	-1.23	-0.09	0.76	0.75	0.03	0.0006	0.00075	0.00038	0.83	0.083	0.085
b1164	b1164	-0.11	0.02	-0.51	0.86	-0.1	-0.08	-0.11	0.85	0.97	0.38	0.15	0.9	0.92	0.9
b1165	b1165	0.11	0.63	0.4	1.34	0.02	-0.34	-0.07	0.7	0.04	0.18	0.00011	0.96	0.42	0.86
b1166	b1166	0.1	-0.13	-0.88	0.4	0.19	0.05	0.2	0.75	0.68	0.0079	0.2	0.67	0.92	0.65
b1167	b1167	-0.03	0.23	1.53	1.2	0.09	0.06	0.33	0.94	0.52	0.00024	0.0025	0.86	0.91	0.52
b1168	b1168	0.38	-0.32	1.27	0.61	0.18	-0.08	0.05	0.52	0.59	0.04	0.31	0.83	0.92	0.95
b1169	b1169	0.44	-0.03	0.31	0.2	0.34	0.3	-0.51	0.031	0.88	0.11	0.31	0.23	0.28	0.07
b1170	b1170	0.27	0.05	0.88	0.98	0.19	0.13	-0.11	0.6	0.93	0.096	0.065	0.8	0.86	0.88
b1171	b1171	0.27	-1.17	0.61	0.35	-0.47	0.09	-0.33	0.32	0.0002	0.031	0.2	0.23	0.82	0.39
b1172	b1172	0.29	-0.27	-0.16	0.47	0.15	-0.03	-0.41	0.39	0.42	0.63	0.17	0.74	0.95	0.38
b1173	b1173	-0.11	0.72	0.01	-0.12	0.33	0.24	0	0.66	0.0069	0.95	0.64	0.34	0.5	0.99
minE	b1174	-0.94	-0.38	1.43	0.13	0.65	-0.01	1.1	0.029	0.35	0.0017	0.75	0.27	0.99	0.066
minD	b1175	-1.7	-0.96	1.18	-0.39	0.76	-0.28	1.39	0.00018	0.02	0.0054	0.32	0.18	0.62	0.018
minC	b1176	-1.88	0.07	0.7	-1.14	0.42	0.47	1.56	0.00079	0.89	0.17	0.029	0.55	0.5	0.034
b1177	b1177	-0.2	-0.2	0	0.92	0.29	0.16	0.16	0.52	0.53	0.99	0.0064	0.52	0.72	0.71
b1178	b1178	0.18	0.67	0.35	-1.56	0.13	0.44	-0.19	0.6	0.057	0.31	9.3e-05	0.79	0.36	0.7
b1179	b1179	-0.36	0.78	0.66	-0.21	-0.17	-0.2	-0.11	0.22	0.012	0.031	0.47	0.68	0.62	0.79
b1180	b1180	-0.49	-0.77	-1.01	-0.71	0.27	0.4	0.31	0.25	0.075	0.023	0.097	0.65	0.5	0.6
b1181	b1181	-0.29	-0.68	-0.57	-1.01	0.4	-0.07	-0.01	0.43	0.067	0.12	0.0091	0.44	0.89	0.99
b1182	b1182	0.11	-0.13	0.59	-0.11	0.31	-0.15	-0.41	0.66	0.59	0.025	0.67	0.38	0.68	0.25
umuD	b1183	1.13	0.01	0.85	1.59	-1.14	-0.01	-0.55	0.0032	0.97	0.021	0.00011	0.028	0.98	0.27
umuC	b1184	1.64	-0.26	0.45	0.96	-1.78	-0.21	-1.11	8.5e-05	0.46	0.2	0.011	0.0014	0.68	0.033
dsbB	b1185	0.03	0.38	0.54	0.67	-0.39	-0.2	-0.39	0.92	0.25	0.1	0.046	0.4	0.66	0.4
nhaB	b1186	-0.51	-0.31	0.37	0.06	-0.2	-0.47	0.56	0.096	0.3	0.22	0.83	0.63	0.27	0.19
fadR	b1187	-0.12	-0.15	-0.31	-0.9	-0.56	-0.03	0.43	0.74	0.69	0.41	0.022	0.3	0.95	0.41
ycgB	b1188	-0.82	-0.33	-0.52	-2.59	1.03	0.74	0.87	0.068	0.45	0.24	3.2e-06	0.1	0.23	0.17
dadA	b1189	-0.24	0.08	1.2	2.41	0.04	-0.63	-0.37	0.35	0.76	6.7e-05	1e-09	0.91	0.086	0.31
dadX	b1190	-0.1	-0.22	0.4	1.3	0.08	-0.68	-0.59	0.82	0.6	0.35	0.0048	0.89	0.27	0.33
b1191	b1191	-0.14	1.04	1.11	0.24	-0.37	-0.22	0.31	0.49	2.2e-05	9.2e-06	0.23	0.19	0.44	0.28
b1192	b1192	-0.26	0.17	-0.39	-0.8	-0.16	-0.09	-0.16	0.46	0.62	0.27	0.028	0.74	0.85	0.74
b1193	b1193	-0.76	0.81	-0.16	-1.52	0	0.05	0.54	0.0029	0.0017	0.48	7.6e-07	1	0.88	0.11
b1194	b1194	-0.09	1.25	-1.59	-1.42	0.56	0.09	0.11	0.79	0.0013	0.00011	0.00039	0.26	0.85	0.82
b1195	b1195	0.33	0.48	1.02	1.11	0.63	-0.16	-0.01	0.45	0.28	0.026	0.017	0.31	0.79	0.99
b1196	b1196	0.1	0.05	0.23	1.68	-0.08	0.08	-0.14	0.8	0.91	0.57	0.00031	0.89	0.89	0.8
treA	b1197	-0.58	0.46	-0.35	0.02	0.7	0.54	0.18	0.086	0.17	0.3	0.94	0.14	0.25	0.7
ycgC	b1198	-0.16	0.46	-0.41	-0.67	-0.58	-0.17	0.57	0.65	0.21	0.26	0.068	0.26	0.74	0.26
b1199	b1199	-0.49	-0.75	0.27	-0.57	0.03	0.18	0.62	0.12	0.023	0.39	0.078	0.95	0.68	0.17
b1201	b1201	-0.38	0.56	0	-0.14	-0.01	0.01	0.44	0.21	0.067	1	0.65	0.98	0.98	0.3
b1202	b1202	0.09	0.6	-0.41	0.41	-0.05	-0.02	0.05	0.87	0.27	0.44	0.45	0.95	0.98	0.95
ychF	b1203	1.41	-1.25	-0.98	-1.85	-0.29	-0.11	-0.81	1.2e-05	6e-05	0.00091	2.1e-07	0.43	0.77	0.035
pth	b1204	0.5	-0.24	-0.79	0.48	-0.46	-0.28	-0.34	0.32	0.63	0.12	0.33	0.51	0.69	0.63
ychH	b1205	0.07	0.93	0.16	-0.05	0.21	-0.09	0.23	0.79	0.002	0.56	0.86	0.59	0.81	0.55
ychM	b1206	0.44	-0.2	0.34	-0.77	0.06	-0.26	-0.53	0.21	0.56	0.33	0.035	0.9	0.6	0.28
prsA	b1207	1.53	-1.01	-0.19	0.17	-0.57	-0.15	-1.95	0.0067	0.061	0.72	0.74	0.44	0.84	0.013
ychB	b1208	0.9	-0.24	-1.24	-1.92	-0.6	-0.06	-1.06	0.045	0.58	0.0074	0.00014	0.33	0.92	0.091
hemM	b1209	0.21	0.16	-2.15	-1.74	-0.18	0.22	-0.14	0.59	0.68	1.2e-05	0.00017	0.75	0.69	0.8
hemA	b1210	0.32	-0.3	-0.45	-0.67	-0.29	0.04	-0.29	0.68	0.69	0.56	0.38	0.79	0.97	0.79
prfA	b1211	1	-0.18	-0.81	-0.48	-0.51	-0.43	-0.78	0.0071	0.61	0.027	0.17	0.3	0.38	0.12
hemK	b1212	0.63	0.68	-0.56	-0.09	-0.22	-0.22	-0.37	0.11	0.084	0.15	0.81	0.69	0.68	0.5
b1213	b1213	0.31	-0.21	0.44	0.76	0.06	-0.26	-0.39	0.33	0.5	0.17	0.023	0.88	0.56	0.39
ychA	b1214	0.31	-0.12	0.46	1.04	-0.3	-0.06	-0.15	0.44	0.76	0.25	0.014	0.59	0.91	0.79
kdsA	b1215	0.61	-1.67	-0.04	-0.65	0.02	-0.45	-0.12	0.097	8.8e-05	0.91	0.078	0.97	0.38	0.81
chaA	b1216	-0.51	-0.4	-0.77	-0.51	0.57	0.41	0.53	0.11	0.21	0.02	0.11	0.2	0.36	0.24
chaB	b1217	-0.26	-0.84	-0.03	-0.05	0.2	-0.08	0.27	0.49	0.032	0.93	0.89	0.7	0.88	0.62
chaC	b1218	-0.49	0	0.16	0.03	0.32	0.19	0.24	0.02	1	0.42	0.86	0.25	0.5	0.4
ychN	b1219	0.29	-0.7	0.84	0.02	-0.2	-0.25	-0.29	0.31	0.023	0.007	0.94	0.62	0.54	0.48
ychP	b1220	-0.18	0.89	1.13	0.09	-0.11	-1.14	0.17	0.78	0.17	0.091	0.88	0.9	0.22	0.85
narL	b1221	0.03	-0.33	-0.29	-0.59	0.58	0.37	-0.35	0.95	0.41	0.47	0.15	0.31	0.51	0.53
narX	b1222	-0.02	0.1	0.28	0.54	-0.14	0.12	-0.37	0.92	0.65	0.22	0.021	0.66	0.7	0.25
narK	b1223	0.22	-0.01	-0.44	-0.01	-0.03	-0.27	-0.18	0.58	0.99	0.28	0.98	0.95	0.63	0.74
narG	b1224	0.05	0.06	0.82	1.62	-0.19	-0.3	-0.06	0.81	0.77	0.00044	2.7e-08	0.51	0.3	0.83
narH	b1225	0.12	-0.37	0.61	0.81	-0.11	-0.48	-0.23	0.59	0.12	0.012	0.0015	0.73	0.15	0.48
narJ	b1226	0.25	-0.22	0.05	0.61	-0.01	-0.57	-0.13	0.49	0.55	0.9	0.11	0.99	0.28	0.8
narI	b1227	0.19	-0.27	0.9	0.82	0.05	-0.13	-0.04	0.66	0.54	0.045	0.067	0.94	0.83	0.95
b1228	b1228	0.01	0.32	-0.26	0.74	0.31	0.08	0.08	0.99	0.6	0.67	0.23	0.72	0.93	0.92
purU	b1232	0.02	-0.92	-0.3	-1.46	-0.2	-0.06	0.21	0.96	0.015	0.4	0.00036	0.69	0.9	0.68
ychJ	b1233	-0.36	-1.66	-0.4	-1.46	0.01	-0.07	0.26	0.32	8.5e-05	0.27	0.00036	0.98	0.89	0.6
ychK	b1234	-0.48	0.56	-1.22	-0.54	0.18	0.46	0.89	0.14	0.085	0.0007	0.095	0.7	0.31	0.057
hnr	b1235	-0.15	-0.29	0.45	0.6	0.2	-0.05	0.27	0.74	0.52	0.31	0.18	0.75	0.94	0.67
galU	b1236	0.04	-0.64	-0.7	-1.5	0.1	-0.02	0.3	0.87	0.014	0.0081	2.2e-06	0.78	0.96	0.38
hns	b1237	-0.48	-0.55	0.98	-0.76	0.31	-0.49	0.66	0.12	0.077	0.0031	0.018	0.47	0.25	0.13
tdk	b1238	-0.19	0.41	0.07	-0.48	0.01	0.26	0.26	0.52	0.18	0.82	0.12	0.98	0.53	0.53
ychG	b1239	0.07	-0.42	0.37	0.74	0.01	0	-0.13	0.88	0.37	0.43	0.12	0.99	1	0.84
b1240	b1240	-0.02	0.49	1.52	-0.37	0.08	0.04	0.12	0.99	0.56	0.081	0.66	0.94	0.97	0.92
adhE	b1241	-0.59	-1.67	-2.33	-2.9	0.33	1.09	1.01	0.049	5e-06	2.2e-08	3.9e-10	0.43	0.013	0.02
ychE	b1242	0.15	-0.24	0.26	1.08	0.03	-0.18	0.11	0.74	0.6	0.58	0.025	0.96	0.79	0.86
oppA	b1243	1.75	-1.23	-2.64	-0.53	-0.44	-0.85	-0.95	0.0034	0.031	5.4e-05	0.34	0.57	0.28	0.22
oppB	b1244	1.7	-0.25	1.22	-0.84	-0.67	-1.22	-1.17	9.8e-06	0.43	0.00051	0.011	0.13	0.0093	0.012
oppC	b1245	1.26	-0.5	-0.73	-1.94	-0.82	-0.63	-1.2	0.0062	0.25	0.093	0.00011	0.18	0.3	0.054
oppD	b1246	1.35	-0.48	-0.17	-1.23	-0.6	-0.96	-1.02	0.00011	0.11	0.57	0.00031	0.16	0.03	0.021
oppF	b1247	1.23	-0.83	-0.99	-0.5	-0.16	-0.75	-1.13	0.01	0.074	0.035	0.26	0.8	0.24	0.083
b1248	b1248	-0.41	-0.4	-1.12	-0.61	0.17	0.08	0.39	0.26	0.27	0.0043	0.099	0.73	0.87	0.44
cls	b1249	-0.3	0.96	0.79	-0.31	-0.29	-0.1	0.29	0.29	0.0021	0.0088	0.28	0.46	0.8	0.47
kch	b1250	-0.28	1.01	0.27	0.06	-0.12	0.13	0.49	0.15	1.8e-05	0.16	0.77	0.66	0.64	0.079
yciI	b1251	-0.73	1.32	0.1	-0.6	0.32	0.39	0.33	0.016	9.8e-05	0.74	0.045	0.43	0.35	0.42
tonB	b1252	-1.05	-0.14	-1.05	-1.59	-0.16	1	0.71	0.055	0.79	0.056	0.0055	0.83	0.19	0.34
yciA	b1253	-0.31	0.06	0.11	1.17	0.2	-0.03	0.29	0.32	0.85	0.73	0.00096	0.66	0.95	0.52
yciB	b1254	0.07	0.77	-0.78	0.17	-0.08	-0.05	-0.09	0.88	0.13	0.13	0.73	0.91	0.95	0.9
yciC	b1255	-0.06	-1.33	-1.21	-1.22	0.41	0.1	-0.21	0.85	0.00041	0.001	0.00093	0.38	0.83	0.65
yciD	b1256	-0.28	2.18	-0.88	-0.18	-1.28	0.25	0.23	0.35	1.1e-07	0.0062	0.54	0.005	0.55	0.58
yciE	b1257	0.34	1.51	0.4	0.39	-0.53	0.19	-0.48	0.49	0.0055	0.43	0.44	0.45	0.79	0.5
yciF	b1258	0.58	-0.04	-0.27	-1.01	0.04	0.25	-0.64	0.069	0.89	0.38	0.0029	0.93	0.56	0.15
yciG	b1259	0.5	-0.46	-0.4	0.17	0.16	-0.43	-0.64	0.25	0.28	0.35	0.68	0.79	0.48	0.29
trpA	b1260	-1.19	0.1	-0.75	-1.74	0.22	0.67	0.86	9.3e-06	0.64	0.0017	2.2e-08	0.48	0.037	0.0084
trpB	b1261	-1.42	-0.98	-2.39	-2.84	0.72	0.89	0.96	0.0008	0.014	1.2e-06	6.7e-08	0.18	0.1	0.08
trpC	b1262	-0.93	-0.06	-2.31	-2.69	0.2	0.55	0.99	0.0027	0.84	1.6e-08	9.4e-10	0.62	0.17	0.019
trpD	b1263	-0.74	-1.2	-1.59	-2.57	0.38	0.31	0.81	0.19	0.039	0.0082	9.9e-05	0.63	0.69	0.31
trpE	b1264	-0.65	-0.46	-1.5	-3.06	-0.01	0.15	0.88	0.04	0.13	3.7e-05	2.8e-10	0.99	0.72	0.047
trpL	b1265	-0.18	0.26	-0.34	1.16	0.13	0.23	0.14	0.76	0.65	0.56	0.056	0.88	0.78	0.87
b1266	b1266	0.45	-0.38	-0.06	-0.25	-0.22	-0.25	-0.41	0.19	0.26	0.86	0.47	0.64	0.59	0.39
yciO	b1267	0.54	0.22	-0.71	-0.48	0.04	-0.08	-0.59	0.16	0.57	0.069	0.21	0.94	0.88	0.28
yciQ	b1268	0.09	-0.09	0.21	0.37	0.06	-0.15	-0.08	0.84	0.85	0.65	0.43	0.93	0.81	0.9
yciL	b1269	-0.06	0.85	-0.75	-0.46	-0.23	0.09	0.04	0.93	0.21	0.26	0.5	0.81	0.92	0.97
btuR	b1270	-0.02	-0.14	0.28	0.93	0.19	-0.31	-0.03	0.96	0.68	0.4	0.01	0.7	0.51	0.95
yciK	b1271	-0.12	-0.14	-0.37	-1.23	0.2	-0.11	0.07	0.77	0.75	0.4	0.0082	0.74	0.85	0.91
sohB	b1272	0.83	-1.23	-1.5	-1.78	-0.13	-0.54	-0.47	0.045	0.0042	0.00076	0.00013	0.81	0.33	0.41
yciN	b1273	0.61	0.52	0.18	1.15	-0.07	-0.52	-0.54	0.2	0.27	0.71	0.02	0.92	0.43	0.42
topA	b1274	-1.04	-0.31	-2.21	0.12	0.54	0.89	0.15	0.056	0.55	0.00027	0.82	0.47	0.24	0.84
cysB	b1275	-0.49	0.64	1.1	-0.82	-0.23	-0.01	0.92	0.33	0.21	0.035	0.11	0.75	0.99	0.2
acnA	b1276	0.44	0.02	0.96	0.87	0.7	-0.49	-0.23	0.61	0.98	0.27	0.32	0.57	0.69	0.85
ribA	b1277	0.89	0.41	0.65	-0.98	-0.28	-0.65	-0.77	0.064	0.38	0.17	0.042	0.66	0.33	0.24
pgpB	b1278	-0.05	-0.57	-1.14	-1.03	0.33	-0.07	0.1	0.92	0.28	0.037	0.059	0.66	0.92	0.89
b1279	b1279	0.02	0.21	-0.27	-0.69	-0.02	0.09	0.05	0.94	0.31	0.18	0.0019	0.94	0.74	0.87
yciM	b1280	-0.27	-1.61	-1.99	-2.34	0.08	0.2	0.44	0.31	1.8e-06	5.5e-08	2.8e-09	0.83	0.58	0.24
pyrF	b1281	-0.75	-1.28	-1.85	-2.2	0.4	0.8	0.58	0.023	0.0004	4e-06	2.7e-07	0.37	0.082	0.2
yciH	b1282	-0.49	-0.27	-1.09	-0.29	0.26	0.82	0.67	0.38	0.63	0.061	0.6	0.74	0.3	0.4
osmB	b1283	1	0.33	1.04	0.75	-0.16	-0.41	-0.8	0.11	0.59	0.097	0.22	0.85	0.64	0.36
b1284	b1284	-0.65	0.62	-0.52	-1.4	-0.38	0.29	0.43	0.022	0.029	0.06	2.2e-05	0.32	0.44	0.27
b1285	b1285	-1.14	-0.77	-1.4	-1.94	0.28	1.06	0.98	0.0064	0.055	0.0013	3.5e-05	0.61	0.061	0.082
rnb	b1286	-1.33	0.45	-0.17	-2	-0.41	0.75	1.4	0.0001	0.13	0.56	3.5e-07	0.33	0.077	0.0021
b1287	b1287	-0.41	-1.36	-1.21	-3.51	-0.04	0.56	0.37	0.47	0.023	0.041	1.7e-06	0.96	0.49	0.64
fabI	b1288	1.16	-1.07	0.7	-0.44	-0.7	-0.6	-0.86	0.071	0.096	0.27	0.48	0.43	0.5	0.34
ycjD	b1289	-0.01	0.95	-0.1	0.86	-0.04	0.01	0.05	0.98	0.039	0.81	0.059	0.95	0.99	0.93
sapF	b1290	-0.02	0.08	-0.71	-0.01	-0.15	0.03	0.25	0.94	0.74	0.0048	0.95	0.65	0.93	0.45
sapD	b1291	0.02	-0.12	-1.41	-0.71	0.33	0.17	0	0.94	0.64	8.4e-06	0.0088	0.36	0.64	1
sapC	b1292	0.14	-0.1	0.38	0.09	-0.06	-0.16	-0.09	0.55	0.67	0.1	0.69	0.86	0.62	0.78
sapB	b1293	0.24	-0.42	-0.29	-0.62	0.01	0.07	-0.25	0.35	0.11	0.26	0.023	0.97	0.85	0.49
sapA	b1294	0.4	0.1	0.36	0.16	-0.35	0	-0.42	0.2	0.75	0.25	0.6	0.42	0.99	0.34
b1295	b1295	0.19	-0.28	-0.37	-0.28	-0.37	-0.07	0.05	0.7	0.57	0.45	0.57	0.6	0.92	0.95
b1296	b1296	-0.08	0	2.01	0.46	-0.12	-0.22	0.07	0.8	1	1.5e-06	0.16	0.79	0.63	0.87
b1297	b1297	-0.34	0.13	-0.02	-1.01	-0.23	0.1	0.14	0.27	0.66	0.94	0.0026	0.6	0.82	0.75
b1298	b1298	-0.03	-0.49	-0.87	-0.69	0.19	-0.11	-0.06	0.95	0.4	0.15	0.24	0.82	0.89	0.94
ycjC	b1299	-0.02	0.21	-0.64	-1.05	0.11	0.21	-0.09	0.93	0.42	0.018	0.00037	0.76	0.56	0.8
aldH	b1300	0.19	0.07	-0.37	-0.38	-0.35	-0.01	-0.17	0.73	0.91	0.5	0.5	0.65	0.99	0.82
ordL	b1301	-0.16	0.4	0.73	-0.13	-0.18	0.26	0.15	0.67	0.27	0.051	0.72	0.72	0.6	0.76
goaG	b1302	0.09	0.33	-0.59	-1.18	-0.14	0.23	-0.11	0.7	0.17	0.019	4.1e-05	0.68	0.5	0.74
pspF	b1303	0.09	0.48	0.09	0.59	0.07	-0.05	-0.21	0.8	0.21	0.81	0.13	0.89	0.93	0.7
pspA	b1304	0.34	0.04	-1.02	-0.79	0.55	-0.01	-0.27	0.24	0.9	0.0013	0.0097	0.18	0.99	0.51
pspB	b1305	0.14	-0.48	-0.9	-0.28	0.23	0.16	-0.3	0.75	0.27	0.046	0.52	0.71	0.8	0.62
pspC	b1306	0.29	-0.54	-0.33	0.07	-0.1	-0.31	-0.26	0.5	0.21	0.44	0.87	0.87	0.61	0.66
pspD	b1307	0.35	-0.5	-1	-0.91	0.68	-0.12	-0.35	0.47	0.3	0.044	0.066	0.32	0.86	0.6
pspE	b1308	0.64	-0.11	0.4	-0.76	0.16	-0.14	-0.25	0.13	0.79	0.33	0.073	0.78	0.81	0.67
b1309	b1309	0.25	-0.28	0.19	1.69	-0.08	-0.43	-0.18	0.65	0.62	0.73	0.0049	0.92	0.58	0.81
b1310	b1310	0.07	0.03	0.79	2.01	0.1	-0.1	-0.17	0.83	0.93	0.024	2.7e-06	0.83	0.84	0.73
b1311	b1311	0.08	-0.63	1.09	0.82	0.07	-0.51	0.05	0.82	0.063	0.0025	0.018	0.88	0.27	0.91
b1312	b1312	-0.03	-0.37	0.97	0.99	-0.06	-0.15	0.06	0.89	0.1	0.00015	0.00012	0.84	0.63	0.84
b1313	b1313	0.03	-0.06	0.83	1.34	0.12	-0.04	-0.13	0.94	0.89	0.062	0.0041	0.84	0.95	0.83
b1314	b1314	-0.15	0.2	0.4	1.23	0.11	-0.05	0.2	0.69	0.6	0.29	0.0028	0.84	0.93	0.7
b1315	b1315	0.08	0.01	0.58	1.66	-0.22	-0.09	0.29	0.91	0.99	0.42	0.027	0.83	0.93	0.78
b1316	b1316	0.13	-0.29	-0.71	-1.03	-0.13	-0.07	-0.11	0.67	0.34	0.027	0.0025	0.77	0.87	0.81
b1317	b1317	0.07	0	0.68	0.78	0.18	-0.17	-0.22	0.89	0.99	0.19	0.14	0.81	0.81	0.76
b1318	b1318	0.12	-0.07	0.58	0.94	-0.07	-0.49	0.08	0.78	0.86	0.16	0.029	0.91	0.4	0.89
b1319	b1319	-0.02	0.06	-0.05	1.44	0.23	0.06	0.07	0.97	0.93	0.94	0.027	0.79	0.95	0.94
b1320	b1320	0.04	-0.23	-0.16	0.12	-0.16	-0.18	0.21	0.94	0.69	0.78	0.83	0.84	0.82	0.8
b1321	b1321	0.18	0.2	0.22	0.17	0.55	0.26	-0.08	0.69	0.66	0.63	0.71	0.39	0.69	0.9
ycjF	b1322	-0.11	-0.45	-0.41	0.04	0.82	0.21	-0.14	0.7	0.11	0.14	0.88	0.041	0.59	0.71
tyrR	b1323	-0.17	0.61	0.02	-0.13	0.06	0.11	-0.06	0.39	0.0041	0.91	0.49	0.82	0.68	0.82
tpx	b1324	0.25	-1.09	0.4	0.01	-0.04	-0.53	-0.67	0.58	0.02	0.36	0.98	0.95	0.4	0.29
b1325	b1325	-0.3	-0.23	-0.63	-0.24	0.34	-0.02	0.06	0.4	0.51	0.08	0.49	0.5	0.97	0.91
b1326	b1326	-0.32	0.28	0.34	0.01	-0.1	0.29	0.46	0.43	0.48	0.39	0.99	0.86	0.61	0.42
b1327	b1327	-0.21	0.15	0.08	1.09	0.22	0.21	0.15	0.51	0.65	0.81	0.0022	0.63	0.65	0.75
b1328	b1328	-0.27	-0.23	-0.54	-1.07	0.24	0.19	0.16	0.32	0.41	0.058	0.00057	0.53	0.62	0.68
b1329	b1329	-0.55	0.3	0.35	0.46	0.12	0.33	0.5	0.087	0.34	0.27	0.15	0.79	0.46	0.26
b1330	b1330	0.89	-0.13	0.57	1.58	-0.09	-0.26	-0.81	0.017	0.71	0.11	0.00013	0.86	0.6	0.11
yi52_4	b1331	-0.05	-2.96	-3.85	-4.36	0.2	0.79	0.57	0.93	6.3e-06	1e-07	1.1e-08	0.79	0.29	0.44
b1332	b1332	0.02	1.01	0.43	-0.02	-0.07	-0.18	0.19	0.97	0.06	0.41	0.97	0.92	0.8	0.79
ydaA	b1333	0.24	-1.15	-1.21	-1.37	0.17	-0.46	-0.01	0.51	0.0035	0.0022	0.00071	0.73	0.36	0.99
fnr	b1334	1.02	-1.52	-1.14	-1.27	0.35	-0.07	-0.58	0.015	0.00073	0.0078	0.0034	0.53	0.9	0.31
ogt	b1335	0.11	-0.17	-0.42	-0.14	-0.09	0.03	-0.27	0.77	0.65	0.27	0.7	0.87	0.96	0.6
ydaH	b1336	0.39	-0.27	1.1	-0.45	-0.5	-0.68	-0.2	0.37	0.53	0.016	0.29	0.41	0.27	0.74
b1337	b1337	0.04	0.82	-0.4	0.1	0.03	0.13	0.23	0.91	0.023	0.26	0.78	0.95	0.79	0.63
b1338	b1338	0.24	-0.46	-0.58	1.01	-0.19	-0.3	-0.2	0.68	0.44	0.34	0.1	0.82	0.73	0.81
b1339	b1339	-0.58	0.27	-0.35	0.61	0.26	0.39	0.58	0.16	0.5	0.39	0.14	0.65	0.5	0.31
b1340	b1340	-0.33	-0.5	-0.51	-1.04	0.39	0.7	0.19	0.35	0.16	0.15	0.0058	0.43	0.16	0.7
b1341	b1341	-0.31	0.66	-0.27	-0.29	0.92	0.53	0.47	0.49	0.16	0.56	0.53	0.16	0.41	0.47
b1342	b1342	-0.23	-0.45	-0.79	-0.86	0.16	0.2	0.08	0.45	0.15	0.014	0.0082	0.71	0.64	0.86
dbpA	b1343	-0.44	-0.29	-0.04	-0.76	0.11	0.28	0.4	0.13	0.31	0.89	0.012	0.79	0.49	0.32
b1344	b1344	-0.22	1.03	-0.72	-0.35	-0.09	0.32	0.47	0.72	0.1	0.25	0.57	0.92	0.71	0.59
b1345	b1345	0.03	0.17	0.55	0.03	0.11	-0.15	0.01	0.91	0.57	0.073	0.92	0.8	0.71	0.98
b1346	b1346	0.19	-0.76	0.09	1.04	0.04	-0.12	0.21	0.7	0.12	0.84	0.038	0.96	0.85	0.76
ydaC	b1347	0.03	0.41	-0.36	0.76	-0.04	0.04	-0.14	0.95	0.35	0.4	0.086	0.94	0.94	0.81
lar	b1348	-0.14	0.49	-1.12	0.18	0.09	0.08	0.21	0.85	0.5	0.13	0.8	0.93	0.93	0.83
recT	b1349	0.19	-0.43	-0.86	-0.48	0.21	-0.24	-0.41	0.63	0.28	0.04	0.24	0.71	0.68	0.47
recE	b1350	0.05	0.05	0.71	0.22	-0.1	-0.15	0.16	0.91	0.9	0.072	0.57	0.86	0.78	0.77
racC	b1351	0.28	-0.54	-1.14	-0.23	-0.16	-0.11	-0.28	0.47	0.18	0.0068	0.56	0.77	0.84	0.61
ydaD	b1352	0.26	0.61	0.64	2.51	-0.07	-0.4	0.1	0.44	0.08	0.066	8.6e-08	0.88	0.4	0.83
sieB	b1353	-0.3	-0.19	-0.27	1.21	0.21	0.34	0.43	0.67	0.79	0.7	0.092	0.83	0.73	0.66
b1354	b1354	0.14	0.84	0.3	0.05	0.01	0.09	-0.15	0.76	0.079	0.52	0.91	0.98	0.88	0.81
b1355	b1355	-0.06	0.13	0.54	0.02	-0.14	-0.47	0.08	0.92	0.84	0.38	0.98	0.87	0.59	0.93
b1356	b1356	-0.31	0.66	-1.27	-0.02	-0.54	0.43	0.21	0.62	0.3	0.054	0.98	0.55	0.63	0.81
b1357	b1357	-0.02	-0.91	-0.44	1.58	0.26	0.22	-0.05	0.97	0.18	0.51	0.025	0.78	0.82	0.96
b1358	b1358	-0.03	0.2	0.18	1.51	0.11	0.09	-0.04	0.96	0.73	0.75	0.012	0.89	0.91	0.96
b1359	b1359	-0.02	0.07	0.8	1.38	0.07	0.02	0.02	0.93	0.79	0.0063	2.8e-05	0.86	0.96	0.97
b1360	b1360	0.27	0	-0.08	0.07	-0.14	-0.27	-0.22	0.64	1	0.88	0.91	0.87	0.74	0.79
b1361	b1361	-0.15	0.14	0.12	1.44	0.22	0.27	0.12	0.71	0.72	0.76	0.0014	0.7	0.64	0.84
b1362	b1362	-0.47	0.11	-0.55	-0.17	0.08	0.42	0.4	0.068	0.66	0.036	0.5	0.81	0.24	0.26
trkG	b1363	0.27	0.56	0.48	0.34	0.24	0.22	-0.38	0.31	0.043	0.079	0.21	0.52	0.56	0.31
b1364	b1364	0.37	-0.32	0.41	0.66	0.07	-0.18	-0.12	0.43	0.5	0.39	0.17	0.91	0.79	0.86
b1365	b1365	0.18	0.36	0.19	0.25	0.07	-0.04	-0.05	0.77	0.56	0.75	0.68	0.93	0.97	0.95
b1366	b1366	0.47	-0.23	0.28	0.55	-0.07	-0.39	-0.06	0.23	0.56	0.47	0.17	0.9	0.48	0.92
b1367	b1367	0.29	0.4	0.64	0.12	-0.05	-0.14	0.1	0.48	0.34	0.13	0.76	0.93	0.81	0.86
b1368	b1368	-0.01	0.12	-0.32	1	0.07	-0.24	0.31	0.99	0.76	0.43	0.02	0.91	0.68	0.59
b1369	b1369	-0.02	0.19	-0.1	1.28	0.36	0.09	0.21	0.98	0.83	0.91	0.14	0.77	0.94	0.86
yi52_5	b1370	-0.08	-0.74	-1.38	-1.23	0.36	0.48	0.48	0.87	0.15	0.011	0.022	0.62	0.51	0.5
b1371	b1371	0.25	0.16	-0.14	-0.41	-0.22	0.02	-0.05	0.33	0.52	0.59	0.12	0.55	0.96	0.89
b1372	b1372	-0.02	-0.25	-0.82	-0.07	0.1	-0.07	0.08	0.95	0.55	0.055	0.86	0.86	0.9	0.9
b1373	b1373	0.14	-0.47	-0.2	1.48	0.03	-0.11	-0.04	0.75	0.29	0.64	0.0022	0.96	0.86	0.95
b1374	b1374	0.45	0.36	0.44	1.38	0.02	-0.11	-0.39	0.19	0.3	0.21	0.00045	0.96	0.82	0.43
b1375	b1375	0.13	0.68	-1.54	-0.64	-0.48	0.04	-0.31	0.77	0.14	0.0022	0.17	0.46	0.94	0.63
b1376	b1376	-0.45	-0.78	-1.47	-0.65	0.47	0.5	0.26	0.09	0.0053	6.3e-06	0.018	0.21	0.18	0.48
b1377	b1377	0.64	0.17	-0.51	0.71	-0.57	-0.75	-0.54	0.17	0.72	0.27	0.13	0.38	0.25	0.41
b1378	b1378	1.17	-1.4	-1.95	-2.77	0.7	-0.16	-0.82	0.00026	3e-05	2.2e-07	3.8e-10	0.083	0.69	0.043
hslJ	b1379	0.81	0.18	0.63	0.47	-0.18	-0.2	-0.7	0.17	0.75	0.28	0.42	0.83	0.8	0.39
ldhA	b1380	0.99	-0.54	0.01	-0.73	0.22	-0.67	-0.91	0.051	0.27	0.99	0.14	0.75	0.34	0.19
b1381	b1381	0.51	-0.76	-0.99	-1.35	-0.09	-0.23	-0.61	0.13	0.028	0.0055	0.00034	0.85	0.61	0.19
b1382	b1382	0.11	0.73	0.11	0.53	-0.05	0.08	-0.13	0.81	0.11	0.81	0.24	0.93	0.9	0.84
b1383	b1383	0.47	0.06	0.14	0.9	0.04	-0.56	-0.4	0.16	0.85	0.68	0.011	0.92	0.24	0.39
b1384	b1384	-0.37	-0.22	-0.59	-1.26	0.5	0.15	0.39	0.19	0.43	0.045	0.00014	0.22	0.71	0.33
b1385	b1385	-0.09	-0.17	1.04	0.9	0.3	-0.26	0.03	0.79	0.6	0.0026	0.0078	0.5	0.57	0.95
tynA	b1386	-0.03	0.04	0.51	0.13	-0.11	-0.13	-0.12	0.92	0.9	0.12	0.69	0.82	0.78	0.79
b1387	b1387	0.29	0.42	0.79	1	-0.34	-0.28	-0.1	0.62	0.48	0.18	0.096	0.68	0.74	0.9
b1388	b1388	0.06	-0.17	0.94	1.96	0.01	-0.2	0.04	0.88	0.67	0.029	6.5e-05	0.99	0.73	0.94
b1389	b1389	-0.05	0.3	0.1	1.38	0.13	0.09	0.24	0.94	0.63	0.88	0.035	0.88	0.92	0.79
b1390	b1390	0.15	-0.13	0.55	1.74	0.04	-0.3	-0.12	0.71	0.76	0.19	0.0003	0.94	0.61	0.83
b1391	b1391	-0.07	0.03	-0.64	0.83	0.15	0.16	0.09	0.87	0.95	0.17	0.079	0.82	0.8	0.89
b1392	b1392	0.22	-0.19	0.83	1.46	0.02	-0.2	0.05	0.62	0.68	0.076	0.0034	0.97	0.75	0.94
b1393	b1393	-0.05	-0.2	0.45	0.78	-0.07	0.02	0.03	0.85	0.44	0.087	0.0051	0.84	0.96	0.93
b1394	b1394	0.2	-0.77	-0.74	0.74	0.05	-0.17	-0.22	0.58	0.042	0.05	0.05	0.92	0.74	0.67
b1395	b1395	-0.04	-0.48	-0.03	1.54	0.04	0.06	-0.12	0.92	0.28	0.94	0.0017	0.95	0.93	0.85
b1396	b1396	0.16	-0.64	0.05	-0.51	0.12	-0.14	-0.11	0.75	0.22	0.93	0.32	0.87	0.84	0.88
b1397	b1397	-0.09	0.13	0.82	0.97	0.17	0.14	0.22	0.87	0.82	0.16	0.1	0.84	0.86	0.78
b1398	b1398	-0.05	-0.14	0.25	0.47	0.08	-0.03	0.14	0.91	0.75	0.57	0.3	0.9	0.96	0.82
b1399	b1399	0.3	-0.7	-0.63	-0.35	-0.2	-0.22	-0.12	0.58	0.21	0.26	0.53	0.8	0.78	0.88
b1400	b1400	0.26	0.16	0.14	-1.04	0.28	-0.04	-0.17	0.57	0.73	0.77	0.031	0.66	0.95	0.79
ydbA_1	b1401	0.06	0.21	0.01	2.13	0.15	0.07	-0.01	0.92	0.71	0.99	0.00083	0.85	0.93	0.99
yi22_2	b1402	-0.13	0.66	-0.83	-1.35	-0.25	0.1	0.13	0.56	0.0069	0.0011	2.9e-06	0.42	0.76	0.68
yi21_2	b1403	-0.37	-0.37	-1.15	-1.18	0.06	0.34	0.32	0.33	0.32	0.0048	0.0038	0.91	0.52	0.54
tra8_2	b1404	-0.12	0.29	-0.94	-0.01	-0.15	0.17	-0.03	0.69	0.34	0.0048	0.98	0.73	0.69	0.94
ydbA_2	b1405	-0.14	0.1	-1.28	-1.45	0.27	0.42	0.24	0.65	0.73	0.00025	6.2e-05	0.54	0.33	0.58
ydbC	b1406	-0.3	0.09	0.34	-0.18	0.22	0.14	0.3	0.31	0.76	0.26	0.55	0.61	0.74	0.49
ydbD	b1407	-0.02	0.08	-0.33	0.68	0.13	0.08	-0.15	0.96	0.87	0.48	0.15	0.84	0.9	0.81
b1408	b1408	0.11	0.43	0.69	0.72	0.2	-0.13	-0.13	0.83	0.39	0.18	0.16	0.78	0.85	0.85
b1409	b1409	0.4	0.25	0.48	2.03	-0.29	-0.52	-0.37	0.54	0.7	0.47	0.0044	0.75	0.57	0.69
b1410	b1410	0.08	-0.06	0.01	0.39	-0.07	-0.07	-0.1	0.89	0.91	0.99	0.49	0.94	0.93	0.9
b1411	b1411	0.06	-0.29	0.37	-0.13	-0.06	-0.26	0.01	0.81	0.28	0.17	0.62	0.88	0.5	0.98
hrpA	b1413	0.6	-0.68	0.01	-1.23	-0.21	-0.19	-0.37	0.024	0.011	0.96	4.4e-05	0.55	0.6	0.3
ydcF	b1414	-0.24	-0.65	0.11	-0.96	0.35	-0.79	0.04	0.51	0.085	0.76	0.015	0.51	0.14	0.94
aldA	b1415	-2.02	-0.37	-0.19	-3.04	0.27	-0.12	2.07	0.0018	0.53	0.75	2.2e-05	0.74	0.88	0.018
gapC_2	b1416	-0.04	-1.44	-0.5	-1.1	0.39	0.17	0.07	0.94	0.0091	0.34	0.041	0.6	0.82	0.92
gapC_1	b1417	0	0.62	0.95	-0.52	0.09	0.28	0.49	1	0.25	0.083	0.33	0.91	0.71	0.52
cybB	b1418	-0.94	-0.65	-0.26	-1.39	0.16	0.21	0.74	0.023	0.1	0.5	0.0014	0.77	0.71	0.19
b1419	b1419	-0.27	0.81	-0.24	1.12	0.12	0.34	0.27	0.67	0.2	0.7	0.081	0.89	0.69	0.76
b1420	b1420	0.07	-0.86	-0.48	1.05	0.16	-0.11	-0.11	0.78	0.001	0.048	0.00013	0.64	0.74	0.75
trg	b1421	0.01	0.49	0.47	0.39	0.07	0.08	-0.15	0.98	0.12	0.13	0.21	0.88	0.85	0.73
b1422	b1422	-0.12	0	-0.92	-0.58	0.54	0.34	0.24	0.84	0.99	0.12	0.32	0.51	0.67	0.77
b1423	b1423	-0.36	0.21	-0.51	-0.32	0.2	0.06	-0.18	0.32	0.56	0.17	0.38	0.69	0.91	0.73
b1424	b1424	-0.47	-0.54	0.33	-0.3	0.41	-0.19	0.46	0.15	0.1	0.3	0.36	0.36	0.68	0.31
b1425	b1425	0.09	0.31	-0.23	1.37	-0.01	-0.24	0.01	0.78	0.35	0.48	0.0003	0.98	0.61	0.98
ydcH	b1426	-0.09	0.81	0.09	1.15	0.12	0.2	0.01	0.85	0.1	0.85	0.024	0.86	0.77	0.99
rimL	b1427	0	0.48	0.49	0.7	0.22	0.25	0.23	1	0.3	0.28	0.13	0.74	0.69	0.72
b1428	b1428	-0.22	-1.17	0.35	-1.07	0.31	-0.18	0.1	0.43	0.00024	0.21	0.00063	0.43	0.64	0.79
tehA	b1429	0.08	0.51	1.09	0.34	-0.14	-0.28	-0.01	0.79	0.11	0.0017	0.28	0.74	0.53	0.98
tehB	b1430	-0.01	-0.25	0.42	-0.44	0.31	-0.11	0	0.97	0.45	0.22	0.2	0.51	0.81	1
b1431	b1431	-0.76	0.18	0.97	-0.74	0.64	0.27	0.75	0.033	0.59	0.0076	0.037	0.19	0.58	0.13
b1432	b1432	-0.22	0.26	0.23	0.65	-0.33	-0.04	0.22	0.36	0.27	0.33	0.01	0.32	0.91	0.51
b1433	b1433	0.18	-0.28	-0.1	0.08	-0.26	-0.35	-0.26	0.45	0.23	0.68	0.73	0.43	0.3	0.44
b1434	b1434	0.38	0.14	0.41	-0.14	-0.32	-0.11	-0.23	0.33	0.72	0.3	0.72	0.56	0.85	0.67
b1435	b1435	-0.21	-0.66	-1.23	-1.39	0.02	-0.03	0.15	0.66	0.18	0.016	0.0074	0.98	0.96	0.83
b1436	b1436	-0.03	-0.69	0.42	1.64	0.05	0.14	0.13	0.93	0.1	0.31	0.00046	0.93	0.8	0.82
b1437	b1437	0.18	0.33	-0.89	-0.91	0.06	0.1	-0.06	0.74	0.55	0.12	0.11	0.94	0.9	0.94
b1438	b1438	0.15	-0.62	-0.51	0.05	0.23	0.12	0.18	0.8	0.29	0.39	0.94	0.78	0.88	0.83
b1439	b1439	-0.14	0.38	-0.42	-1.05	-0.24	0.07	0.22	0.5	0.075	0.055	3.4e-05	0.41	0.81	0.47
b1440	b1440	-0.39	-0.55	0.59	0.38	0.53	-0.3	0.21	0.24	0.1	0.084	0.25	0.26	0.53	0.66
b1441	b1441	-0.02	-0.03	1.02	0.9	-0.03	-0.14	0.15	0.96	0.91	0.0031	0.0078	0.94	0.76	0.74
b1442	b1442	0.08	-0.03	0.95	0.59	-0.01	-0.48	0.02	0.8	0.92	0.0063	0.076	0.98	0.3	0.97
b1443	b1443	0.14	-0.22	0.89	0.43	-0.14	-0.31	0.03	0.72	0.58	0.031	0.28	0.8	0.57	0.96
b1444	b1444	0.23	-0.07	1.14	-0.26	-0.21	0.22	-0.33	0.51	0.83	0.0027	0.46	0.67	0.66	0.49
b1445	b1445	-0.33	0.54	-0.52	0.86	0.5	0.44	0.39	0.62	0.41	0.43	0.2	0.59	0.64	0.67
b1446	b1446	-0.35	-0.57	1.08	1.39	0.15	-0.71	-0.54	0.37	0.15	0.009	0.0012	0.79	0.2	0.33
b1447	b1447	-0.34	0.44	1.04	0.77	0.31	-0.23	0.14	0.21	0.11	0.00073	0.0086	0.43	0.55	0.71
b1448	b1448	-0.52	0.79	1.57	0.61	-0.3	-0.87	0.15	0.075	0.0094	9.1e-06	0.04	0.45	0.037	0.71
b1449	b1449	-0.36	-0.18	1.43	1.29	0.44	-0.27	-0.12	0.33	0.62	0.00058	0.0016	0.39	0.6	0.81
b1450	b1450	-0.23	-0.12	-0.37	0.77	1.2	0.64	0.31	0.43	0.69	0.22	0.015	0.0084	0.14	0.47
b1451	b1451	-0.51	0.18	-0.27	-0.87	-0.17	0.62	0.52	0.071	0.5	0.33	0.0035	0.65	0.12	0.18
b1452	b1452	-0.76	-0.67	-0.3	-2.64	-0.09	0.25	0.82	0.035	0.06	0.39	5.5e-08	0.86	0.61	0.1
b1453	b1453	-0.04	0.5	-0.83	-0.17	-0.44	0.09	0.09	0.91	0.22	0.046	0.67	0.44	0.88	0.87
b1454	b1454	-0.17	-0.03	0.15	0.89	0.18	0.21	0.22	0.76	0.96	0.79	0.13	0.83	0.8	0.78
b1455	b1455	-0.29	-0.46	0.34	0.13	0.35	0.36	0.52	0.42	0.21	0.34	0.72	0.49	0.47	0.3
ydcD	b1457	-0.18	0.01	0.95	1.09	0.03	0.15	0.19	0.5	0.97	0.001	0.00025	0.93	0.68	0.61
b1458	b1458	0.07	-1.01	0.07	0.5	-0.01	0.07	-0.04	0.9	0.075	0.9	0.37	0.99	0.93	0.95
b1459	b1459	0.02	0.08	0.26	0.94	0.01	0	0.17	0.94	0.8	0.41	0.0052	0.97	1	0.69
ydcC	b1460	0.11	0.29	0.49	1.1	0.02	-0.15	-0.08	0.62	0.22	0.041	5.9e-05	0.94	0.64	0.81
ydcE	b1461	-0.1	-0.25	1.15	-0.21	0.04	-0.42	0.18	0.79	0.52	0.0052	0.58	0.95	0.44	0.73
b1462	b1462	-0.18	0.08	1.13	1.48	-0.02	-0.13	-0.06	0.64	0.84	0.007	0.00077	0.98	0.81	0.92
b1463	b1463	-0.03	-0.47	-0.13	-0.11	0.3	0.05	0.31	0.95	0.34	0.79	0.83	0.67	0.95	0.66
yddE	b1464	0.12	-0.73	-0.48	-0.31	0	-0.34	-0.15	0.74	0.063	0.21	0.41	1	0.53	0.78
narV	b1465	0.14	-0.01	0.5	0.36	-0.05	-0.09	-0.16	0.56	0.98	0.042	0.14	0.87	0.77	0.63
narW	b1466	-0.06	-0.52	0.26	0.67	0.18	-0.11	0.16	0.88	0.2	0.51	0.1	0.75	0.85	0.77
narY	b1467	0.03	-0.29	0.6	0.27	-0.04	-0.11	0.04	0.91	0.22	0.017	0.26	0.9	0.75	0.9
narZ	b1468	0.04	-0.16	0.22	0.59	-0.13	-0.16	-0.01	0.94	0.79	0.72	0.34	0.88	0.86	0.99
narU	b1469	-0.04	-0.57	0.4	0.46	0.03	-0.03	0.05	0.9	0.053	0.16	0.11	0.94	0.93	0.91
b1470	b1470	0.1	0.03	0.44	1.15	-0.04	-0.07	0.1	0.83	0.95	0.37	0.024	0.95	0.91	0.89
b1471	b1471	-0.14	0.54	1.04	0.99	-0.06	0.32	0.33	0.75	0.22	0.024	0.03	0.92	0.6	0.59
b1472	b1472	0	-0.46	-0.23	0.56	0.01	0.15	0.27	1	0.53	0.75	0.45	1	0.89	0.79
yddG	b1473	-0.23	-0.26	0.56	0.77	0.15	-0.1	0.31	0.51	0.46	0.11	0.033	0.75	0.84	0.53
fdnG	b1474	0.38	-0.6	-0.05	0.28	-0.47	-0.43	-0.13	0.33	0.13	0.9	0.46	0.39	0.43	0.82
fdnH	b1475	0.2	0.19	-0.65	-0.28	-0.1	-0.22	-0.35	0.73	0.75	0.28	0.63	0.91	0.79	0.68
fdnI	b1476	0.26	-0.14	-0.59	0.01	-0.15	-0.36	-0.15	0.54	0.73	0.17	0.98	0.8	0.54	0.8
b1477	b1477	-0.3	-0.05	0.49	0.91	-0.11	-0.03	0.31	0.29	0.86	0.089	0.0031	0.78	0.95	0.44
b1478	b1478	-0.11	-0.34	-0.88	-0.88	0.22	0.05	-0.05	0.79	0.41	0.042	0.042	0.71	0.93	0.93
sfcA	b1479	-0.98	0.39	-0.65	-1.81	0.09	0.56	0.88	0.013	0.3	0.089	4.8e-05	0.87	0.29	0.1
rpsV	b1480	0.4	-0.94	-0.88	-0.95	0.91	0.38	-0.74	0.27	0.015	0.022	0.013	0.083	0.46	0.15
b1481	b1481	-0.24	-0.81	-0.32	0.87	0.49	0.54	0.28	0.51	0.033	0.39	0.023	0.34	0.3	0.58
osmC	b1482	0.87	-1.58	0.49	1.99	0.22	-0.29	-0.93	0.045	0.00074	0.24	5.7e-05	0.71	0.62	0.12
b1483	b1483	0.43	-0.15	-1.21	-0.11	-0.1	-0.15	-0.51	0.23	0.67	0.0021	0.75	0.84	0.76	0.32
b1484	b1484	0.04	-0.08	1.15	0.36	0.01	0.15	0.1	0.94	0.89	0.055	0.53	0.99	0.85	0.91
b1485	b1485	0.12	-0.19	-0.42	-0.14	0.1	-0.02	-0.2	0.78	0.64	0.32	0.74	0.86	0.97	0.73
b1486	b1486	0.12	-0.07	0.73	0.85	0.03	-0.21	-0.06	0.76	0.87	0.082	0.046	0.96	0.71	0.92
b1487	b1487	-0.45	0.92	-0.74	-0.2	0.26	0.44	0.4	0.12	0.0035	0.015	0.5	0.53	0.28	0.32
b1488	b1488	-0.03	0.28	0.77	1.27	-0.35	0.04	0.1	0.92	0.4	0.028	0.00078	0.46	0.94	0.84
b1489	b1489	-0.37	-0.02	0.27	0.5	0.3	0.77	0.58	0.22	0.96	0.37	0.11	0.48	0.082	0.18
b1490	b1490	-0.52	0.12	-0.19	-0.2	1.13	0.93	0.68	0.053	0.65	0.47	0.46	0.0051	0.018	0.075
b1491	b1491	-0.42	-0.83	1	-0.44	0.49	-0.34	0.2	0.25	0.027	0.0091	0.22	0.33	0.51	0.69
xasA	b1492	0.38	0.39	-0.46	0.41	0.4	-0.19	-0.47	0.5	0.49	0.41	0.46	0.61	0.81	0.55
gadB	b1493	0.32	-0.02	-0.52	-1.5	0.77	-0.03	-0.45	0.3	0.94	0.1	5e-05	0.086	0.95	0.31
yddC	b1494	-0.38	0.45	1.44	0.09	-0.21	0.05	0.65	0.19	0.13	3.8e-05	0.76	0.61	0.89	0.12
yddB	b1495	-0.63	-0.79	0.27	0.24	0.37	0.07	0.56	0.3	0.2	0.66	0.69	0.67	0.94	0.51
yddA	b1496	-0.43	0.06	0.18	0.83	0.34	0.31	0.57	0.19	0.84	0.58	0.015	0.46	0.5	0.22
b1497	b1497	0.09	-0.29	0.4	0.15	0.03	-0.11	0.17	0.72	0.27	0.13	0.57	0.94	0.77	0.63
b1498	b1498	0.16	0.78	0.6	0.85	0.05	-0.14	0.02	0.81	0.25	0.37	0.22	0.96	0.88	0.98
b1499	b1499	0	-0.09	1.01	1.07	0.43	0.11	0.35	0.99	0.7	0.00018	9.6e-05	0.19	0.74	0.29
b1500	b1500	-0.08	-0.41	0.55	0.82	0.18	0.07	0.12	0.86	0.36	0.22	0.077	0.78	0.91	0.85
b1501	b1501	0.62	-0.16	0.46	0.57	0.46	-0.14	-0.25	0.11	0.68	0.24	0.15	0.4	0.8	0.64
b1502	b1502	0.46	-0.11	0.49	1.18	-0.08	-0.06	-0.35	0.23	0.76	0.2	0.0041	0.88	0.91	0.51
b1503	b1503	0.15	-0.43	0.91	0.95	0.73	0.32	-0.19	0.39	0.023	2.5e-05	1.6e-05	0.0073	0.21	0.45
b1504	b1504	-0.1	-1.26	-0.09	0.96	0.41	0.5	0.4	0.93	0.27	0.93	0.4	0.8	0.75	0.8
b1505	b1505	0.36	-0.36	0.86	0.54	0.82	0.44	-0.06	0.18	0.18	0.0027	0.047	0.032	0.23	0.87
b1506	b1506	0.29	-0.13	1.09	0.98	-0.06	-0.28	-0.28	0.43	0.73	0.0057	0.012	0.9	0.58	0.58
hipA	b1507	-0.18	0.26	0.79	0.36	0.12	0.01	0.12	0.4	0.23	0.00087	0.092	0.69	0.98	0.69
hipB	b1508	0.32	1.2	0.92	1.2	-0.34	-0.33	-0.22	0.46	0.0085	0.039	0.0086	0.57	0.58	0.71
b1509	b1509	-0.13	-0.53	0.45	0.56	0.1	-0.11	-0.24	0.65	0.072	0.13	0.061	0.8	0.79	0.56
ydeK	b1510	-0.36	0.13	-0.12	-0.41	0	0.5	0.64	0.51	0.8	0.82	0.44	1	0.51	0.4
b1511	b1511	0.08	-0.33	1.04	1.06	-0.05	-0.5	-0.09	0.81	0.3	0.0026	0.0022	0.91	0.27	0.85
b1512	b1512	-0.11	-0.46	-0.29	-0.49	-0.08	0.05	0.19	0.79	0.27	0.48	0.25	0.9	0.94	0.75
b1513	b1513	0	-0.47	-0.18	-1.1	0.26	0.12	-0.03	1	0.21	0.64	0.0066	0.62	0.83	0.95
b1514	b1514	0.32	0.55	0.41	1.18	-0.15	-0.3	-0.41	0.55	0.32	0.46	0.038	0.85	0.7	0.6
b1515	b1515	0.03	-0.49	-0.29	-0.46	0.09	0.05	-0.03	0.92	0.12	0.35	0.14	0.83	0.91	0.95
b1516	b1516	-0.1	0.27	1.14	1.4	0.04	-0.1	0.27	0.76	0.43	0.0022	0.00031	0.93	0.83	0.58
b1517	b1517	-0.01	-0.81	0.09	0.24	-0.01	-0.13	0.36	0.99	0.13	0.86	0.65	0.98	0.86	0.62
b1518	b1518	0	-0.2	0.27	0.67	0	-0.1	0.18	1	0.49	0.34	0.027	0.99	0.8	0.66
b1519	b1519	-0.41	-0.12	1.08	1.59	0.52	0.26	-0.04	0.34	0.78	0.016	0.00085	0.38	0.66	0.94
b1520	b1520	-0.02	-0.58	0.7	1.85	0.06	-0.08	-0.09	0.97	0.24	0.16	0.00082	0.93	0.91	0.9
uxaB	b1521	0.06	-0.05	0.62	0.9	-0.26	-0.06	0.11	0.81	0.84	0.022	0.0018	0.48	0.87	0.77
b1522	b1522	0.25	0.3	-0.55	0.91	-0.13	-0.25	-0.46	0.55	0.47	0.19	0.037	0.83	0.67	0.44
b1523	b1523	-0.25	0.61	-0.04	-0.6	-0.5	0.26	0.19	0.4	0.047	0.9	0.049	0.24	0.53	0.64
b1524	b1524	0.15	-0.42	-0.66	-0.34	-0.25	-0.41	-0.04	0.6	0.15	0.03	0.25	0.54	0.32	0.92
b1525	b1525	0.12	0.6	0.85	0.78	-0.18	-0.54	-0.26	0.78	0.15	0.047	0.067	0.75	0.35	0.65
b1526	b1526	-0.16	0	-0.11	0.77	-0.17	-0.24	0.42	0.77	1	0.84	0.16	0.82	0.75	0.59
b1527	b1527	-0.06	-0.17	0.69	1.46	0.23	0.08	0.11	0.9	0.73	0.17	0.0059	0.74	0.9	0.87
ydeA	b1528	0.5	0.56	1.5	1.07	-0.05	-0.5	-0.29	0.066	0.041	6.6e-06	0.00043	0.89	0.19	0.44
ydeB	b1529	-0.11	0.57	0.42	0.76	-0.19	0.03	-0.02	0.71	0.057	0.16	0.013	0.64	0.94	0.96
marR	b1530	0.02	0.34	-0.15	-0.12	-0.21	-0.07	-0.08	0.95	0.36	0.68	0.76	0.69	0.89	0.88
marA	b1531	-0.1	0.43	0.2	-0.71	0.01	0.13	0.19	0.74	0.17	0.53	0.029	0.98	0.76	0.66
marB	b1532	0.17	0.06	-0.02	0.05	-0.06	-0.13	-0.14	0.72	0.9	0.97	0.92	0.93	0.84	0.84
ydeD	b1533	-0.36	0.15	-0.04	0.09	0.02	0	0.08	0.4	0.73	0.92	0.84	0.97	1	0.89
ydeF	b1534	0.11	-0.25	0.84	0.71	-0.23	-0.25	-0.15	0.7	0.38	0.0073	0.02	0.57	0.53	0.72
ydeH	b1535	0.3	-0.05	-0.4	-0.4	-0.11	0.37	-0.07	0.34	0.86	0.21	0.21	0.8	0.4	0.87
ydeI	b1536	0.03	0.2	0.34	1.29	0.17	0.15	0.06	0.92	0.46	0.22	7.7e-05	0.66	0.7	0.88
ydeJ	b1537	-0.19	0.08	1.08	1.05	0.02	-0.01	-0.13	0.52	0.78	0.0012	0.0016	0.96	0.98	0.75
dcp	b1538	-0.47	0.48	0.41	-1.79	-0.05	-0.5	0.45	0.28	0.27	0.34	0.00033	0.94	0.42	0.47
ydfG	b1539	-0.19	-1.4	1.09	0.3	0.33	-0.69	-0.18	0.59	0.0006	0.0051	0.4	0.51	0.18	0.73
b1540	b1540	0.17	0.8	0.55	0.98	-0.68	-0.08	0.35	0.61	0.023	0.11	0.0065	0.16	0.86	0.46
b1541	b1541	0.33	0.16	0.99	1.72	-0.21	-0.46	-0.21	0.35	0.65	0.009	5e-05	0.68	0.36	0.67
b1542	b1542	0	-0.18	1.22	0.74	-0.1	-0.05	0.05	0.99	0.68	0.0095	0.1	0.87	0.94	0.93
b1543	b1543	-0.08	0.29	0.82	1.92	0.13	0.05	0.15	0.87	0.53	0.084	0.0003	0.84	0.94	0.81
b1544	b1544	0.16	0.43	-1.28	-0.31	-0.24	-0.09	0.13	0.78	0.47	0.039	0.6	0.77	0.91	0.87
b1545	b1545	0.6	-0.27	0.17	0.81	0.14	-0.31	-0.16	0.051	0.36	0.56	0.011	0.75	0.46	0.7
b1546	b1546	0.09	-0.27	0.73	1.11	0.11	0.03	0.07	0.75	0.36	0.019	0.00083	0.79	0.95	0.86
b1547	b1547	-0.12	-0.05	1.33	1.35	0.09	-0.09	0.12	0.61	0.83	9.1e-06	7.7e-06	0.79	0.79	0.72
nohA	b1548	0.15	-0.11	0.54	1.4	-0.13	-0.08	-0.16	0.53	0.66	0.034	5.4e-06	0.7	0.81	0.64
b1549	b1549	-0.03	0.63	0.92	0.85	0.28	0.02	0	0.96	0.31	0.14	0.17	0.74	0.98	1
b1550	b1550	0.07	1.01	1.76	0.68	0.34	-0.05	-0.26	0.8	0.00062	4.3e-07	0.015	0.36	0.89	0.48
b1551	b1551	-0.04	-0.06	1.33	0.37	0.03	0	0.11	0.9	0.82	4.8e-05	0.17	0.94	0.99	0.77
b1552	b1552	-0.01	-0.47	0.3	1.65	0.06	-0.22	-0.03	0.98	0.38	0.57	0.0047	0.93	0.77	0.97
b1553	b1553	-0.03	0.17	0.2	0.35	0.07	0.14	0.15	0.92	0.63	0.58	0.34	0.89	0.79	0.77
b1554	b1554	0.06	-0.25	0.95	0.96	0.04	-0.14	-0.06	0.88	0.53	0.025	0.024	0.95	0.8	0.92
b1555	b1555	0.1	-0.2	0.21	0.44	0.05	-0.06	-0.01	0.73	0.52	0.48	0.15	0.9	0.89	0.98
b1556	b1556	0.17	-0.8	0.23	0.9	0.07	-0.2	0.16	0.49	0.0037	0.36	0.0014	0.85	0.57	0.65
cspB	b1557	0.18	-0.14	0.17	0.28	-0.29	-0.35	-0.04	0.72	0.78	0.73	0.57	0.69	0.62	0.96
cspF	b1558	-0.15	1.45	-0.05	-0.07	-0.21	0.23	0.24	0.53	2.5e-06	0.82	0.78	0.53	0.5	0.49
b1559	b1559	0.17	-0.12	0.99	0.32	-0.04	-0.17	0	0.69	0.78	0.03	0.46	0.95	0.79	1
b1560	b1560	0.15	-0.27	1.23	0.85	0.02	-0.38	-0.07	0.7	0.48	0.0032	0.033	0.97	0.48	0.9
rem	b1561	0.12	0.4	1.41	0.23	0.03	-0.05	0.1	0.66	0.15	2.4e-05	0.41	0.93	0.89	0.8
relF	b1562	0.13	0.22	-0.84	-0.18	0.06	0.04	0.2	0.79	0.64	0.087	0.7	0.93	0.95	0.76
relE	b1563	0.61	-0.6	1.05	1.79	0.05	-0.57	-0.31	0.08	0.084	0.0043	1.5e-05	0.91	0.24	0.52
relB	b1564	0.68	-0.38	0.11	-0.29	0	-0.63	-0.42	0.011	0.14	0.67	0.25	0.99	0.079	0.24
b1565	b1565	-0.15	0.26	0.37	0.83	-0.18	0.02	0.29	0.66	0.44	0.29	0.022	0.71	0.96	0.55
b1566	b1566	0.25	1.02	0.44	0.57	0.02	-0.04	0.02	0.17	6.3e-06	0.02	0.0039	0.95	0.86	0.95
b1567	b1567	0.08	-0.06	-0.12	-0.4	-0.27	0.06	-0.05	0.8	0.84	0.71	0.19	0.54	0.89	0.91
b1568	b1568	0.3	-0.12	0.36	-0.53	0	-0.36	-0.28	0.33	0.7	0.23	0.085	1	0.39	0.51
dicC	b1569	0.28	0.73	0.73	0.51	0.17	-0.34	-0.48	0.57	0.15	0.15	0.31	0.81	0.62	0.5
dicA	b1570	-0.21	0.08	0.94	1.16	-0.21	0.2	-0.04	0.62	0.86	0.04	0.013	0.74	0.74	0.95
ydfA	b1571	0.02	0.63	1.29	1.03	0.02	-0.09	0.08	0.95	0.06	0.00046	0.0034	0.97	0.84	0.87
ydfB	b1572	0.05	-0.07	0.81	0.74	0.15	-0.07	-0.1	0.91	0.89	0.11	0.14	0.83	0.92	0.89
ydfC	b1573	-0.05	0.39	1.32	0.33	-0.12	-0.04	0.09	0.86	0.13	1.8e-05	0.19	0.73	0.91	0.8
dicB	b1575	0.1	0.59	1.31	1.87	0.25	-0.13	-0.09	0.81	0.16	0.0041	0.00014	0.67	0.83	0.87
ydfD	b1576	0.04	-0.56	0.62	1.16	0.05	-0.21	0.04	0.94	0.38	0.33	0.075	0.96	0.82	0.97
ydfE	b1577	-0.12	0.08	0.85	0.32	0.35	-0.03	0.27	0.75	0.83	0.031	0.39	0.51	0.96	0.61
b1578	b1578	-0.14	-0.13	1.15	1.19	-0.07	-0.33	0.02	0.77	0.78	0.023	0.019	0.92	0.62	0.98
b1579	b1579	-0.26	0.38	-0.1	0.41	0.46	0.24	0.17	0.64	0.5	0.86	0.47	0.56	0.76	0.83
rspB	b1580	-0.03	-0.17	0.2	0.16	0.09	0.01	0.15	0.94	0.69	0.64	0.71	0.88	0.99	0.8
rspA	b1581	-0.03	-0.49	0.01	0.45	0.26	-0.35	0.19	0.96	0.45	0.98	0.49	0.77	0.7	0.84
b1582	b1582	0.46	-0.46	1.04	0.68	-0.05	-0.34	-0.44	0.11	0.11	0.00098	0.021	0.9	0.4	0.28
b1583	b1583	-0.13	-1.49	-0.7	-2.97	0.31	-0.01	0.31	0.78	0.003	0.13	8.1e-07	0.64	0.98	0.63
speG	b1584	0.09	0.27	-0.84	-0.8	-0.07	0.13	-0.16	0.81	0.49	0.042	0.053	0.89	0.81	0.77
b1585	b1585	-0.04	0.12	1.44	-0.39	0.3	0.17	0.2	0.84	0.57	5.9e-07	0.082	0.33	0.57	0.52
b1586	b1586	0.68	-0.56	-0.1	-1.18	0.42	-0.43	-0.5	0.059	0.12	0.77	0.0021	0.39	0.38	0.31
b1589	b1589	0.39	-0.04	0.75	-0.17	-0.18	-0.39	-0.16	0.41	0.93	0.13	0.73	0.79	0.57	0.81
b1590	b1590	0.02	-0.48	-0.06	1.86	0.06	-0.03	0.1	0.96	0.24	0.88	0.0001	0.92	0.96	0.86
b1591	b1591	0.29	-0.44	-0.18	0.5	-0.3	-0.27	-0.34	0.38	0.19	0.6	0.14	0.52	0.57	0.47
b1592	b1592	0.07	1.21	0.3	0.4	-0.09	0.34	-0.13	0.76	4.7e-05	0.22	0.12	0.8	0.34	0.71
b1593	b1593	0.03	1.91	1.03	1.14	-1.71	-0.12	-0.15	0.92	3.1e-06	0.0034	0.0014	0.00081	0.8	0.74
mlc	b1594	-0.7	0.39	-1.15	-1.28	-0.34	0.71	0.84	0.082	0.32	0.0068	0.003	0.54	0.21	0.14
b1595	b1595	0.05	-1.35	0	1.16	-0.04	-0.24	0.09	0.95	0.13	1	0.19	0.97	0.85	0.94
b1596	b1596	0.05	0.68	-0.41	0.37	-0.81	0.04	0.1	0.92	0.19	0.43	0.47	0.27	0.96	0.89
asr	b1597	0.17	1.59	-0.92	-1.1	-0.75	0.24	0.01	0.74	0.0047	0.086	0.042	0.31	0.74	0.99
b1598	b1598	-0.26	0.04	0.87	1.09	0.21	0.11	0.46	0.48	0.92	0.028	0.0074	0.7	0.84	0.39
b1599	b1599	0.18	-0.34	0.63	-0.48	-0.06	-0.19	-0.14	0.55	0.27	0.044	0.12	0.89	0.65	0.74
b1600	b1600	0.04	-0.24	1.73	-0.3	0.02	-0.27	0.12	0.89	0.43	6.6e-06	0.33	0.96	0.54	0.78
b1601	b1601	-0.15	-0.64	-0.2	-0.43	0.29	0.03	0.1	0.75	0.19	0.68	0.38	0.68	0.97	0.89
pntB	b1602	-0.64	-1.35	-1.67	-3.68	0.34	0	0.34	0.11	0.0018	0.00023	1.2e-09	0.54	0.99	0.54
pntA	b1603	-0.54	-0.99	-2.02	-3.05	0.2	-0.1	0.42	0.24	0.037	0.00015	5.1e-07	0.75	0.88	0.52
b1604	b1604	-0.08	-0.35	1.27	-1.09	-0.57	-0.77	-0.37	0.86	0.45	0.01	0.025	0.38	0.25	0.57
b1605	b1605	0.08	0.18	0.81	0.93	-0.17	-0.14	-0.16	0.84	0.66	0.056	0.031	0.76	0.81	0.78
b1606	b1606	0.08	-0.37	1.22	0.86	-0.13	-0.52	-0.21	0.76	0.14	3.8e-05	0.0017	0.7	0.14	0.55
b1607	b1607	-0.09	0.46	1.07	0.31	0.02	-0.3	-0.05	0.71	0.056	9.5e-05	0.19	0.96	0.36	0.87
rstA	b1608	-0.31	-0.81	-2.39	-3.56	-0.56	0.36	0.51	0.6	0.17	0.00033	1.9e-06	0.5	0.66	0.53
rstB	b1609	-0.01	0.08	-1.04	-1	-0.16	-0.08	0.24	0.97	0.76	0.00074	0.001	0.67	0.83	0.53
tus	b1610	0.26	0.47	0.28	0.95	0.09	0.01	-0.16	0.39	0.12	0.36	0.0037	0.84	0.97	0.7
fumC	b1611	-0.25	-1.49	-0.81	-1.53	1.12	0.23	0.47	0.52	0.00075	0.046	0.00059	0.051	0.67	0.4
fumA	b1612	0.35	-0.3	2.55	0.8	-0.23	-0.58	-0.57	0.39	0.47	1.7e-06	0.059	0.69	0.32	0.33
manA	b1613	-0.23	-0.95	-1.15	-1.29	0.09	0.16	0.22	0.54	0.015	0.0042	0.0017	0.86	0.76	0.67
b1614	b1614	-0.18	-1.65	0.2	-0.46	0.69	0.52	0.86	0.7	0.0022	0.68	0.35	0.32	0.45	0.22
gusC	b1615	0.11	-0.05	0.52	1.37	-0.16	-0.28	0.24	0.82	0.91	0.26	0.0062	0.8	0.67	0.71
uidB	b1616	0.21	-0.19	-0.31	0.55	0.35	-0.21	-0.06	0.73	0.75	0.6	0.37	0.68	0.81	0.95
uidA	b1617	0.12	-0.02	0.51	0.48	-0.17	-0.11	-0.22	0.73	0.96	0.14	0.17	0.72	0.82	0.64
gusR	b1618	0.24	-0.18	-0.41	-0.79	0.1	0.04	-0.15	0.35	0.47	0.11	0.0039	0.78	0.91	0.68
hdhA	b1619	0.06	-0.27	1.03	0.56	0.82	-0.13	-0.22	0.88	0.49	0.015	0.17	0.15	0.82	0.7
malI	b1620	0.17	-0.01	-0.15	0.44	0.04	-0.28	-0.23	0.7	0.98	0.73	0.33	0.95	0.65	0.71
malX	b1621	0.09	0.66	0.75	0.28	-0.22	-0.04	-0.03	0.74	0.02	0.0098	0.31	0.57	0.91	0.95
malY	b1622	0.18	0.08	0.25	1.27	-0.16	-0.24	-0.29	0.6	0.82	0.46	0.00084	0.73	0.61	0.54
add	b1623	0.91	0.41	-0.23	0.25	-0.33	-0.27	-0.86	0.14	0.5	0.71	0.67	0.7	0.75	0.32
b1624	b1624	0.36	0.31	0.85	-0.15	-0.41	-0.41	-0.47	0.31	0.38	0.023	0.68	0.41	0.42	0.35
b1625	b1625	0.07	0.29	1.43	1.58	0.19	-0.11	0.01	0.87	0.52	0.0032	0.0014	0.77	0.86	0.98
b1626	b1626	0.31	0.56	1.72	0.94	-0.2	-0.27	-0.3	0.35	0.1	2.1e-05	0.0082	0.67	0.56	0.52
b1627	b1627	0.9	-0.57	0.42	0.12	-0.34	-0.55	-0.86	0.023	0.14	0.27	0.75	0.53	0.31	0.11
b1628	b1628	0.61	-0.2	1.07	0.69	-0.36	-0.4	-0.45	0.012	0.38	6.9e-05	0.0047	0.26	0.21	0.16
b1629	b1629	0.45	-0.81	-1.12	-1.13	-0.23	0.3	-0.3	0.088	0.0041	0.0002	0.00019	0.53	0.41	0.42
b1630	b1630	0.48	0.22	1.06	-0.31	-0.45	-0.1	-0.4	0.1	0.45	0.0011	0.28	0.27	0.8	0.33
b1631	b1631	0.37	-0.58	0.19	0.4	-0.22	0.13	-0.18	0.17	0.032	0.46	0.13	0.56	0.71	0.63
b1632	b1632	0.31	-0.29	0.07	0.03	-0.3	0.06	-0.16	0.5	0.53	0.89	0.94	0.65	0.92	0.81
nth	b1633	0.1	0.51	-0.45	-0.21	-0.25	0.47	-0.06	0.62	0.016	0.03	0.28	0.38	0.099	0.82
b1634	b1634	0.29	-0.4	-0.4	-0.16	0.42	-0.33	-0.3	0.67	0.56	0.56	0.81	0.67	0.74	0.76
gst	b1635	-0.24	-0.14	0.31	-0.07	0.45	-0.3	-0.03	0.46	0.67	0.34	0.82	0.33	0.51	0.94
b1636	b1636	-0.09	0.27	-1.08	-0.16	-0.16	-0.11	-0.27	0.74	0.32	0.00048	0.57	0.68	0.78	0.48
tyrS	b1637	-0.03	-1.5	-0.94	-1.05	0.21	-0.3	-0.23	0.91	1.4e-05	0.0024	0.0009	0.59	0.46	0.55
pdxH	b1638	-0.09	0.49	-0.47	-0.63	-0.21	-0.23	0.03	0.77	0.13	0.15	0.058	0.64	0.61	0.95
ydhA	b1639	0.13	-0.06	-0.3	-1.04	0.21	-0.14	-0.12	0.73	0.87	0.43	0.0094	0.69	0.78	0.82
b1640	b1640	-0.21	-0.04	1.45	0.48	-0.03	-1.03	-0.01	0.46	0.9	3e-05	0.099	0.95	0.016	0.98
b1641	b1641	-0.24	-0.27	0.55	-0.95	0.1	-0.43	-0.02	0.6	0.56	0.24	0.047	0.87	0.52	0.98
b1642	b1642	-0.05	0.27	0.14	0.26	0.14	-0.17	-0.01	0.89	0.45	0.68	0.47	0.78	0.74	0.99
b1643	b1643	0.18	0.55	0.3	0.35	0.18	-0.06	-0.36	0.37	0.012	0.16	0.1	0.53	0.85	0.23
b1644	b1644	0.17	-0.27	0.1	0.25	0.05	-0.26	-0.15	0.51	0.29	0.71	0.34	0.88	0.48	0.69
b1645	b1645	0.17	0.23	-0.57	-0.18	0.19	-0.17	-0.22	0.46	0.32	0.018	0.42	0.55	0.6	0.49
sodC	b1646	0.16	0.67	0.86	2.7	1.06	0.03	-0.2	0.7	0.11	0.046	7.7e-07	0.079	0.95	0.73
b1647	b1647	-0.39	0.19	0.46	0.02	0.01	-0.36	0.21	0.22	0.55	0.15	0.96	0.98	0.42	0.63
b1648	b1648	-0.21	0.42	0.84	0.91	0.16	-0.13	-0.03	0.43	0.12	0.0036	0.0019	0.66	0.73	0.94
b1649	b1649	-0.08	-0.09	0.22	0.11	-0.05	-0.08	0.1	0.62	0.6	0.18	0.5	0.84	0.73	0.65
b1651	b1651	-0.16	-0.5	1.53	-0.28	0.04	-0.64	0.05	0.53	0.058	2.8e-06	0.28	0.92	0.084	0.89
rnt	b1652	0.04	0.1	0.08	-0.6	0.06	0.05	-0.01	0.93	0.8	0.85	0.15	0.92	0.94	0.98
lhr	b1653	-0.29	0.58	0.36	0.12	0.08	0.07	0.38	0.37	0.077	0.26	0.71	0.85	0.88	0.41
ydhD	b1654	0.27	-0.99	0.09	-0.68	-0.25	-0.04	0	0.5	0.016	0.81	0.088	0.65	0.94	0.99
b1655	b1655	-0.73	-0.03	0.11	-0.76	-0.17	0.08	0.59	0.015	0.93	0.69	0.012	0.67	0.84	0.14
sodB	b1656	0.66	-1.75	0.48	1.02	-0.01	-0.63	-0.61	0.071	4.1e-05	0.18	0.0074	0.99	0.22	0.23
b1657	b1657	-0.08	0.12	1.11	0.41	-0.15	-0.54	0.19	0.78	0.69	0.00074	0.16	0.72	0.19	0.65
purR	b1658	-0.42	-1.25	-0.8	-1.08	0.27	-0.17	0.27	0.21	0.00071	0.021	0.0026	0.56	0.72	0.56
ydhB	b1659	0.2	-0.15	0.19	0.37	-0.13	-0.33	0.14	0.54	0.66	0.56	0.26	0.78	0.48	0.76
ydhC	b1660	0.25	0.3	0.76	0.62	-0.17	-0.55	-0.2	0.41	0.33	0.019	0.051	0.7	0.21	0.64
cfa	b1661	0	-0.7	-0.9	-0.67	0.72	-0.03	0.57	0.99	0.016	0.0027	0.02	0.071	0.93	0.15
ydhE	b1663	0.23	0.64	-0.14	0.97	0.05	0.32	-0.02	0.42	0.032	0.63	0.0019	0.89	0.43	0.97
b1664	b1664	-0.38	-0.1	-0.18	0.67	0.29	-0.13	-0.52	0.29	0.78	0.62	0.067	0.56	0.79	0.31
b1667	b1667	0.47	-0.65	0.4	-1.09	0.15	-0.61	-0.29	0.2	0.082	0.27	0.0059	0.77	0.24	0.57
b1668	b1668	-0.63	0.04	0.59	-0.46	0.39	-0.01	0.81	0.03	0.88	0.043	0.11	0.32	0.97	0.048
b1669	b1669	-0.1	0.2	0.35	-0.54	0.08	0.04	0.09	0.67	0.4	0.16	0.032	0.82	0.9	0.8
b1670	b1670	-0.03	0.18	0.42	0.53	0.09	-0.09	-0.08	0.91	0.52	0.15	0.073	0.83	0.82	0.83
b1671	b1671	-0.17	0.35	0.11	-0.18	0.28	0.27	-0.02	0.48	0.15	0.65	0.46	0.41	0.42	0.95
b1672	b1672	0.15	-0.6	-0.34	0.39	0.18	-0.04	-0.15	0.59	0.035	0.22	0.16	0.64	0.92	0.69
b1673	b1673	0.06	0.02	-0.08	-0.16	0.72	0.29	-0.12	0.77	0.9	0.68	0.41	0.012	0.29	0.65
b1674	b1674	0.04	0.11	0.68	0.77	0.17	0.21	0.31	0.9	0.76	0.067	0.04	0.74	0.68	0.54
b1675	b1675	-0.11	0.01	0.58	-0.76	0.23	-0.2	0.2	0.63	0.98	0.021	0.0034	0.5	0.54	0.54
lpp	b1677	-0.1	-1.97	-2.66	-0.73	0.65	0.06	-0.28	0.85	0.0011	4.2e-05	0.18	0.4	0.94	0.72
b1678	b1678	0.18	-0.58	0.59	1.44	0.63	-0.35	0.14	0.63	0.14	0.13	0.00083	0.25	0.52	0.8
b1679	b1679	-1.06	0.05	0.01	-1.22	0.21	0.64	1.11	0.0025	0.88	0.97	0.00074	0.64	0.16	0.02
b1680	b1680	-1.64	-0.12	-0.21	-1.34	0.14	0.7	1.51	0.00018	0.74	0.58	0.0013	0.8	0.19	0.008
b1681	b1681	-1.73	-0.14	-0.31	-0.52	0.18	0.6	1.74	7.6e-05	0.7	0.4	0.17	0.73	0.26	0.0025
b1682	b1682	-1.14	-0.27	-0.7	-0.67	0.04	0.61	1.01	0.0015	0.41	0.037	0.046	0.92	0.18	0.034
b1683	b1683	-1.47	-0.25	0.51	-0.1	0.35	0.12	1.46	0.00023	0.48	0.15	0.77	0.47	0.8	0.0059
b1684	b1684	-0.75	-0.92	0.31	0.27	0.6	0.02	0.57	0.32	0.23	0.68	0.72	0.57	0.98	0.59
b1685	b1685	0.74	-0.12	0.61	-0.31	0.15	0.31	-0.21	0.088	0.77	0.15	0.46	0.79	0.6	0.72
b1686	b1686	-0.77	0.04	0.23	-2.11	0.27	-0.31	0.58	0.03	0.9	0.5	1.4e-06	0.56	0.51	0.23
b1687	b1687	-0.8	-1.03	-0.38	-2.71	0.43	-0.44	0.7	0.043	0.011	0.32	1.6e-07	0.43	0.41	0.2
b1688	b1688	-0.23	0.1	1.03	0.07	-0.03	-0.94	-0.23	0.17	0.55	1.2e-06	0.65	0.88	0.00038	0.31
b1689	b1689	0.24	-0.04	0.43	0.78	-0.18	-0.48	-0.26	0.55	0.91	0.28	0.056	0.74	0.39	0.64
b1690	b1690	0.11	-0.35	0.33	0.06	0.06	-0.12	-0.17	0.77	0.38	0.41	0.88	0.91	0.83	0.77
b1691	b1691	0.13	-0.4	0.41	0.11	0	0.01	0.04	0.78	0.4	0.39	0.81	1	0.99	0.95
ydiB	b1692	0.06	-1.24	0.7	0.21	-0.09	0.08	0.21	0.94	0.11	0.36	0.79	0.93	0.94	0.84
aroD	b1693	-0.39	0.32	-0.51	-0.54	0.04	-0.14	-0.03	0.2	0.3	0.1	0.083	0.93	0.75	0.94
ydiF	b1694	0.3	-0.73	0.21	-0.56	0.42	-0.08	-0.36	0.33	0.025	0.49	0.08	0.33	0.86	0.41
b1695	b1695	1.03	-0.49	-0.06	0.3	-0.15	-0.46	-1.02	0.028	0.28	0.9	0.5	0.82	0.47	0.12
b1696	b1696	-0.04	-0.34	-0.15	0.37	0.25	-0.05	0.09	0.85	0.11	0.47	0.089	0.41	0.86	0.75
b1697	b1697	0.11	-0.24	0.76	0.54	-0.05	-0.19	0.15	0.85	0.66	0.18	0.34	0.95	0.81	0.85
b1698	b1698	0.09	-0.05	-0.7	-0.7	0	0.05	-0.07	0.84	0.9	0.099	0.099	1	0.94	0.9
b1699	b1699	0.23	-0.55	-0.08	-0.3	0.01	-0.21	-0.37	0.5	0.11	0.82	0.37	0.98	0.67	0.44
b1700	b1700	0.12	-0.41	0.3	0.8	-0.09	-0.16	0.03	0.6	0.078	0.19	0.0014	0.77	0.62	0.93
ydiD	b1701	0.06	0.05	0.53	0.76	0.06	-0.1	0.19	0.81	0.84	0.032	0.0033	0.87	0.77	0.58
ppsA	b1702	1.54	-0.86	-0.11	-1.5	0.17	-1.08	-0.72	0.00055	0.037	0.78	0.00075	0.76	0.06	0.2
ydiA	b1703	-0.12	-0.35	1.47	0.23	-0.11	-1.03	0	0.72	0.3	0.00018	0.49	0.82	0.037	1
aroH	b1704	-0.57	0.27	0.05	-0.73	-0.1	0.19	0.49	0.36	0.66	0.93	0.24	0.91	0.82	0.57
ydiE	b1705	-0.55	0.48	-0.11	-0.27	-0.3	0.47	0.8	0.088	0.13	0.73	0.39	0.5	0.3	0.079
b1706	b1706	-0.14	-0.05	0.15	-1	-0.16	-0.1	0.26	0.8	0.92	0.79	0.076	0.84	0.9	0.73
b1707	b1707	0.07	0.34	0.83	0.41	0.06	0.11	0.35	0.86	0.38	0.037	0.29	0.91	0.84	0.52
nlpC	b1708	-0.57	0.01	-0.64	-1.19	0.43	0.22	0.42	0.046	0.98	0.026	0.0002	0.28	0.58	0.28
btuD	b1709	-0.42	0.99	0.53	0.2	-0.01	0.44	0.39	0.46	0.085	0.35	0.73	0.99	0.58	0.62
btuE	b1710	-0.79	0.03	-1.87	-0.45	0.72	1.04	0.29	0.013	0.92	1.4e-06	0.14	0.095	0.02	0.49
btuC	b1711	-0.1	0.17	0.24	-0.26	-0.19	-0.02	0.25	0.55	0.33	0.18	0.14	0.43	0.92	0.3
himA	b1712	0.03	-1.86	-0.14	-0.55	0.29	0.06	0.02	0.93	4.5e-05	0.72	0.16	0.59	0.91	0.97
pheT	b1713	-0.59	-0.71	-1.34	-1.72	-0.16	0.88	0.39	0.18	0.11	0.0042	0.00046	0.8	0.16	0.52
pheS	b1714	-0.5	-1.14	-2.03	-2.45	0.04	0.98	0.33	0.22	0.0078	2.8e-05	2e-06	0.95	0.093	0.56
pheM	b1715	0.1	0.94	-0.5	0.77	-0.37	0.12	-0.05	0.84	0.069	0.32	0.13	0.6	0.87	0.94
rplT	b1716	-0.15	-3.28	-2.38	-2.83	0.58	0.25	0.08	0.8	7.1e-06	0.00037	5e-05	0.48	0.76	0.92
rpmI	b1717	-0.15	-0.88	-0.22	-0.57	-0.16	0.2	0.18	0.76	0.089	0.66	0.26	0.83	0.78	0.8
infC	b1718	0.28	-2.53	-1.29	-1.44	0.19	0.1	-0.1	0.56	2e-05	0.013	0.0062	0.78	0.89	0.88
thrS	b1719	0.18	-2.11	-0.22	0.54	0.01	0.29	-0.14	0.65	1.4e-05	0.58	0.17	0.99	0.6	0.79
b1720	b1720	0.09	-0.42	1.79	0.78	-0.29	-0.16	-0.22	0.7	0.074	2.9e-08	0.0018	0.37	0.61	0.49
b1721	b1721	0.03	-0.35	1.11	1.1	0	-0.01	0.22	0.93	0.3	0.0028	0.0031	0.99	0.98	0.64
b1722	b1722	-0.07	0.26	0.87	1.63	0.1	0.54	-0.08	0.9	0.62	0.11	0.0045	0.9	0.47	0.91
pfkB	b1723	0.48	-0.34	0.53	-0.45	0.39	0.2	-0.3	0.16	0.32	0.12	0.18	0.41	0.67	0.53
b1724	b1724	0	0.28	1.41	1.43	0.99	0.64	-0.13	0.99	0.62	0.016	0.015	0.21	0.41	0.87
b1725	b1725	0.2	-0.42	0.54	0.37	0.72	0.47	-0.48	0.51	0.17	0.084	0.22	0.099	0.28	0.27
b1726	b1726	0.22	0.57	1.81	0.45	-0.18	-0.42	-0.3	0.49	0.087	8.5e-06	0.18	0.7	0.36	0.52
b1727	b1727	0.52	0.07	1.5	-0.66	-0.19	-0.2	-0.49	0.083	0.81	2.4e-05	0.03	0.65	0.63	0.24
b1728	b1728	0.62	-0.26	0.06	0.59	-0.44	-0.18	-0.48	0.055	0.4	0.85	0.065	0.32	0.68	0.28
b1729	b1729	0.36	-1.82	-2.68	-3.36	-0.02	-0.24	-0.28	0.41	0.00031	2e-06	5.1e-08	0.98	0.69	0.65
b1730	b1730	0.55	-0.72	0.12	-0.57	-0.2	-0.23	-0.65	0.091	0.031	0.69	0.082	0.65	0.6	0.15
b1731	b1731	0.11	-0.1	-0.27	0.23	0.23	0.05	-0.02	0.71	0.75	0.36	0.44	0.57	0.9	0.96
katE	b1732	0.22	-0.41	0.16	0.2	0.59	0.53	-0.3	0.5	0.2	0.6	0.53	0.19	0.24	0.5
ydjC	b1733	0.05	-0.08	0.1	-0.24	0.19	-0.03	-0.2	0.84	0.73	0.69	0.33	0.59	0.94	0.56
celF	b1734	0.55	-0.36	1.06	1.04	-0.16	-0.77	-0.64	0.17	0.36	0.011	0.013	0.77	0.17	0.25
celD	b1735	0.18	0	0.69	0.47	0.21	-0.23	-0.04	0.4	0.99	0.0035	0.039	0.5	0.46	0.9
celC	b1736	0.03	0.16	-0.11	-0.31	0.33	0.19	-0.17	0.92	0.57	0.69	0.26	0.4	0.63	0.67
celB	b1737	0.32	0.07	0.66	0.78	-0.1	-0.48	-0.32	0.52	0.89	0.19	0.13	0.89	0.49	0.65
celA	b1738	-0.07	0.46	0.59	0.71	0.22	0.15	-0.01	0.79	0.11	0.043	0.017	0.57	0.7	0.99
osmE	b1739	-0.71	-1.67	-1.16	-0.45	1.1	0.43	0.36	0.073	0.0002	0.0058	0.25	0.053	0.43	0.51
nadE	b1740	-0.41	-0.39	-0.53	-1.04	-0.05	0.13	0.47	0.49	0.51	0.37	0.087	0.95	0.87	0.57
b1741	b1741	1.42	0.05	1.18	0.75	-1.33	-0.59	-0.71	0.0003	0.89	0.0018	0.036	0.01	0.23	0.15
b1742	b1742	0.54	0.26	0.6	-0.22	-0.34	-0.48	-0.36	0.071	0.36	0.045	0.45	0.4	0.24	0.38
b1743	b1743	1.11	-0.53	-0.26	-1.59	-0.49	-1.14	-1	0.015	0.22	0.55	0.00099	0.42	0.068	0.11
b1744	b1744	-0.03	-0.01	0.64	0.41	-0.03	-0.15	0.05	0.93	0.98	0.036	0.17	0.93	0.71	0.91
b1745	b1745	-0.05	-0.27	0.96	0.95	-0.03	-0.13	0.06	0.81	0.19	5.4e-05	6.1e-05	0.91	0.65	0.84
b1746	b1746	-0.06	-0.29	0.16	0.23	0.09	-0.16	0.05	0.86	0.38	0.62	0.48	0.84	0.72	0.91
b1747	b1747	-0.37	-0.53	0.5	0.88	0.52	-0.15	-0.15	0.25	0.1	0.12	0.0099	0.25	0.74	0.73
b1748	b1748	-0.31	-0.14	-0.45	-0.26	0.57	0.2	-0.21	0.21	0.58	0.077	0.29	0.11	0.57	0.56
xthA	b1749	0.15	-0.91	-0.91	-0.7	0.45	-0.07	-0.28	0.67	0.016	0.015	0.056	0.37	0.89	0.58
b1750	b1750	-0.07	1.31	1.2	0.75	-0.83	-0.16	0.24	0.7	1.5e-07	6e-07	0.00033	0.0031	0.53	0.35
b1751	b1751	0.04	1.36	0.68	1.91	-1.22	-0.14	-0.1	0.93	0.0017	0.092	4.7e-05	0.035	0.8	0.86
b1752	b1752	0.05	0.4	0.71	0.36	-0.06	-0.13	-0.03	0.84	0.097	0.0055	0.13	0.86	0.69	0.93
b1753	b1753	-0.18	0.54	0.6	-0.25	-0.12	-0.25	0	0.39	0.016	0.0081	0.25	0.69	0.41	0.99
b1754	b1754	-0.22	0.41	0.46	0.2	0	-0.19	0.07	0.27	0.044	0.025	0.31	0.99	0.5	0.8
b1755	b1755	0.03	-0.19	0.01	-0.91	-0.2	-0.23	-0.13	0.91	0.42	0.96	0.00053	0.53	0.49	0.69
b1756	b1756	-0.02	0.26	0.46	1.44	-0.1	-0.18	0.12	0.96	0.46	0.19	0.00031	0.83	0.72	0.81
b1757	b1757	-0.06	1.2	0.35	0.21	-0.71	-0.04	0.3	0.84	0.0008	0.28	0.51	0.12	0.93	0.5
b1758	b1758	0.13	0.56	0.05	-0.19	0.4	0.03	-0.3	0.74	0.18	0.91	0.64	0.49	0.96	0.6
b1759	b1759	-0.29	0.37	-0.1	-0.21	0.17	0.21	0.18	0.24	0.14	0.69	0.41	0.63	0.55	0.61
b1760	b1760	-0.13	-0.77	-1.03	-0.57	0.24	-0.12	0.04	0.82	0.19	0.083	0.33	0.77	0.88	0.96
gdhA	b1761	-2.15	-0.84	0.39	-0.37	0.8	0.17	1.32	0.00013	0.086	0.42	0.44	0.24	0.8	0.059
b1762	b1762	-0.42	0.6	0.38	-0.57	-0.16	-0.11	0.32	0.07	0.013	0.1	0.018	0.61	0.72	0.33
topB	b1763	-0.26	0.16	-1	-0.53	-0.19	0.17	0.18	0.16	0.39	9.9e-06	0.0072	0.47	0.51	0.5
selD	b1764	0.03	-1.13	-1.05	0.06	-0.11	-0.7	-0.08	0.95	0.012	0.018	0.88	0.85	0.24	0.89
ydjA	b1765	-0.13	0.25	0.39	0.62	-0.17	-0.59	0.03	0.73	0.51	0.3	0.11	0.75	0.28	0.95
sppA	b1766	-0.14	0.42	-0.59	-0.62	-0.45	-0.27	0.02	0.77	0.38	0.23	0.21	0.51	0.7	0.98
ansA	b1767	-0.2	0.39	-0.09	0.15	-0.07	0.41	0.18	0.55	0.25	0.78	0.66	0.88	0.39	0.71
ydjB	b1768	-0.15	-0.03	0.09	-0.87	0.29	0.29	-0.2	0.67	0.93	0.8	0.016	0.55	0.55	0.67
ydjE	b1769	0.33	-0.42	0.88	0.55	0.01	-0.19	-0.15	0.15	0.072	0.00066	0.022	0.97	0.56	0.65
b1770	b1770	0.3	0.06	1.37	0.65	-0.31	0.22	-0.11	0.23	0.82	7.5e-06	0.013	0.38	0.53	0.74
b1771	b1771	0	-0.26	0.83	0.34	0.06	-0.1	0.21	0.99	0.4	0.012	0.28	0.89	0.82	0.64
b1772	b1772	0.22	-0.05	0.57	1.75	-0.04	-0.24	-0.18	0.42	0.85	0.041	7.6e-07	0.92	0.53	0.64
b1773	b1773	0.36	0.06	0.4	0.33	-0.28	-0.47	-0.39	0.31	0.86	0.25	0.35	0.57	0.34	0.43
b1774	b1774	0.04	-0.28	-0.06	0.5	0.17	-0.13	0.04	0.95	0.59	0.91	0.34	0.82	0.86	0.95
b1775	b1775	-0.05	-0.18	0.8	0.7	0.02	-0.15	0.25	0.87	0.52	0.0077	0.017	0.95	0.71	0.54
b1776	b1776	0	-0.19	0.96	0.66	-0.19	-0.09	0	0.99	0.47	0.0012	0.018	0.61	0.8	0.99
b1778	b1778	0.88	-0.37	1.65	0.97	-0.49	-0.27	-0.74	0.04	0.37	0.00044	0.025	0.4	0.65	0.21
gapA	b1779	0.08	-1.07	-0.84	-2.46	0.04	0.27	0.1	0.84	0.0089	0.034	9e-07	0.94	0.62	0.85
b1780	b1780	-0.3	-0.23	-0.62	-1.49	0.14	0.31	0.24	0.58	0.66	0.25	0.0087	0.85	0.68	0.74
b1781	b1781	-0.13	-0.04	0.58	0.67	-0.27	-0.15	0.17	0.81	0.95	0.3	0.23	0.73	0.84	0.83
b1782	b1782	-0.09	-0.95	1.05	-0.45	0.2	-0.06	-0.21	0.84	0.053	0.034	0.34	0.77	0.92	0.75
b1783	b1783	-1.14	-0.84	0.31	-1.2	1.35	0.97	1.16	0.031	0.1	0.54	0.024	0.067	0.18	0.11
b1784	b1784	-0.65	0.1	0.34	0.73	0.79	0.28	0.84	0.16	0.83	0.45	0.12	0.23	0.67	0.2
b1785	b1785	0.23	0.14	0.37	-0.05	-0.16	-0.12	-0.11	0.45	0.63	0.22	0.88	0.7	0.77	0.8
b1786	b1786	0.31	0.07	0.99	1.12	0.27	-0.14	-0.13	0.24	0.79	0.00088	0.00024	0.47	0.7	0.72
b1787	b1787	-0.21	0.7	0.1	0.35	0.48	0.23	0.14	0.37	0.0063	0.67	0.14	0.16	0.5	0.68
b1788	b1788	0	-0.13	-1.57	0.27	0.13	0.1	0.23	0.99	0.75	0.00084	0.52	0.82	0.86	0.69
b1789	b1789	-0.06	0.06	-0.02	-0.66	0.04	-0.03	-0.01	0.78	0.74	0.91	0.0026	0.89	0.92	0.97
b1790	b1790	-0.07	0.03	0.52	0.83	-0.14	-0.31	0.1	0.75	0.89	0.025	0.00084	0.66	0.33	0.76
b1791	b1791	-0.1	0	-0.34	-0.97	-0.02	-0.04	-0.08	0.71	0.99	0.2	0.00097	0.95	0.92	0.83
b1792	b1792	-0.1	-0.26	0.04	-0.56	-0.03	-0.33	0.59	0.79	0.49	0.92	0.15	0.96	0.55	0.28
b1793	b1793	0.02	0.2	0.67	-0.15	-0.16	-0.05	0	0.95	0.46	0.02	0.58	0.68	0.9	1
b1794	b1794	-0.51	1.27	0.18	-1.04	-0.24	0.43	0.65	0.12	0.00045	0.58	0.0027	0.59	0.34	0.15
b1795	b1795	0.25	-0.26	1.09	0.93	0.44	0.29	0.05	0.56	0.54	0.017	0.038	0.47	0.63	0.94
b1796	b1796	-0.14	0.29	0.23	0.89	-0.02	0.2	0.46	0.69	0.41	0.51	0.016	0.96	0.68	0.35
b1797	b1797	0.22	0.24	0.82	1.02	-0.32	-0.25	-0.26	0.5	0.47	0.019	0.0045	0.5	0.59	0.58
b1798	b1798	0.27	0.58	-0.03	0.8	0.26	-0.04	0.05	0.73	0.47	0.97	0.32	0.82	0.97	0.96
b1799	b1799	-0.34	0.36	-0.38	-0.73	0.17	0.33	0.38	0.18	0.17	0.15	0.0074	0.63	0.37	0.3
b1800	b1800	-0.1	0.12	0.26	-0.13	0.22	0.02	0.19	0.72	0.66	0.34	0.63	0.56	0.95	0.62
b1801	b1801	0.2	-0.25	0.61	0.17	-0.11	0.11	-0.07	0.68	0.6	0.21	0.73	0.87	0.87	0.92
b1802	b1802	0.04	-0.53	0.34	0.41	0.14	-0.01	-0.19	0.88	0.082	0.26	0.17	0.73	0.97	0.65
b1803	b1803	0.15	0.16	0.9	0.79	0.09	-0.21	-0.14	0.69	0.67	0.022	0.041	0.87	0.69	0.79
rnd	b1804	0.18	0.79	1.43	0.88	-0.08	-0.19	-0.08	0.74	0.16	0.014	0.12	0.91	0.81	0.91
fadD	b1805	0.17	0.15	-0.53	-0.93	0.05	-0.11	0.18	0.7	0.73	0.23	0.041	0.93	0.86	0.77
b1806	b1806	0.02	0.18	-0.08	-0.64	-0.03	0.01	-0.12	0.96	0.56	0.8	0.044	0.94	0.98	0.79
b1807	b1807	0.14	-0.14	0.11	-1.36	-0.12	-0.14	-0.41	0.54	0.54	0.61	2.8e-06	0.71	0.66	0.2
b1808	b1808	0.55	-0.33	1.19	1.44	-0.3	-0.54	-0.68	0.31	0.54	0.035	0.012	0.7	0.48	0.37
b1809	b1809	-0.55	0.29	2.12	0.55	-0.12	-0.63	-0.55	0.22	0.51	5.4e-05	0.22	0.84	0.31	0.38
b1810	b1810	0.2	-0.18	0.94	0.93	0.88	0.59	-0.44	0.61	0.64	0.022	0.023	0.12	0.29	0.43
b1811	b1811	0.28	0.44	1.18	1.15	0	-0.56	-0.62	0.34	0.15	0.00047	0.0006	1	0.18	0.14
pabB	b1812	-0.52	-0.33	-0.45	-0.79	0.25	0.23	0.4	0.27	0.48	0.34	0.097	0.71	0.72	0.54
yeaB	b1813	-0.32	0.23	0.65	0.48	-0.12	-0.17	-0.34	0.14	0.28	0.0045	0.028	0.68	0.57	0.26
sdaA	b1814	0.65	-0.3	-0.67	0.13	0	-0.28	-0.52	0.14	0.48	0.13	0.77	1	0.64	0.39
b1815	b1815	-0.22	0.69	0.88	1.56	0.16	0.02	0	0.42	0.016	0.0028	4.4e-06	0.67	0.96	0.99
b1816	b1816	-0.19	0.11	-0.08	0.44	-0.02	-0.26	-0.61	0.47	0.68	0.76	0.11	0.95	0.5	0.12
manX	b1817	-0.91	-0.65	0.07	-1.26	0.27	0.4	0.7	0.091	0.22	0.9	0.022	0.72	0.59	0.35
manY	b1818	-0.76	-1.26	-0.25	-1.84	0.63	0.48	0.58	0.042	0.0016	0.49	2.5e-05	0.22	0.35	0.26
manZ	b1819	-0.58	-0.82	-2.63	-2.55	0.47	0.71	0.68	0.16	0.054	1e-06	1.7e-06	0.42	0.23	0.25
b1820	b1820	-0.24	0.89	0.39	-0.25	-0.27	0.21	0.42	0.23	0.00012	0.055	0.21	0.34	0.46	0.13
b1821	b1821	0.06	0.17	-0.44	-0.18	-0.13	0.12	-0.12	0.86	0.6	0.19	0.58	0.77	0.79	0.79
yebH	b1822	-0.43	0.09	-0.84	-0.75	-0.32	0.36	0.43	0.053	0.66	0.00051	0.0014	0.3	0.23	0.16
cspC	b1823	-0.52	-0.52	0.94	0.3	0.36	-0.32	0.36	0.33	0.32	0.082	0.56	0.63	0.67	0.63
b1824	b1824	-0.5	0.77	0.57	-0.69	-0.26	-0.4	0.01	0.34	0.15	0.28	0.19	0.73	0.59	0.99
b1825	b1825	0.31	0.21	0.7	-0.27	-0.1	-0.36	-0.08	0.25	0.42	0.014	0.31	0.79	0.34	0.83
b1826	b1826	0.21	-0.16	-0.38	-0.74	-0.3	-0.2	-0.25	0.49	0.6	0.22	0.02	0.49	0.64	0.56
b1827	b1827	0.19	0.25	-1.22	-1.93	0.01	0.35	0.01	0.53	0.42	0.00052	1.6e-06	0.99	0.42	0.99
b1828	b1828	0.2	-0.29	0.83	0.06	-0.35	-0.19	-0.07	0.36	0.18	0.00074	0.78	0.26	0.54	0.82
htpX	b1829	-0.52	-0.54	-1.12	-1.86	0.34	0.39	0.33	0.032	0.028	5.8e-05	2.6e-08	0.3	0.24	0.32
prc	b1830	-0.22	-0.95	-0.47	-0.76	-0.13	0.02	0.11	0.36	0.00043	0.054	0.0032	0.69	0.96	0.73
yebJ	b1831	-0.01	-0.25	1.1	-0.1	-0.11	-0.4	-0.28	0.98	0.54	0.013	0.81	0.85	0.5	0.64
b1832	b1832	-0.63	-0.95	-0.18	-1.06	0.12	-0.02	0.19	0.099	0.016	0.64	0.0077	0.81	0.97	0.71
b1833	b1833	0.13	0.27	1.58	0.95	0	-0.33	0.02	0.58	0.23	2.7e-07	0.00029	1	0.31	0.94
b1835	b1835	0.14	0.33	-0.16	-1.18	-0.3	0.38	-0.33	0.68	0.32	0.62	0.0013	0.51	0.42	0.48
b1836	b1836	-0.55	-0.19	0.72	-0.19	0.66	0.3	0.46	0.21	0.66	0.1	0.66	0.28	0.62	0.45
b1837	b1837	-0.19	0.47	0.42	0.41	0.33	0.28	0.07	0.55	0.14	0.18	0.19	0.45	0.53	0.88
b1838	b1838	-0.11	0.36	0.76	0.89	0.53	0.23	0.43	0.7	0.2	0.01	0.0033	0.18	0.56	0.27
b1839	b1839	-0.69	0.34	0.5	-0.51	0.16	0.15	0.31	0.0026	0.11	0.023	0.02	0.59	0.61	0.3
b1840	b1840	-1	-1.39	-0.9	-1.78	0.3	0.03	0.7	0.0013	3.8e-05	0.0034	1.1e-06	0.45	0.94	0.083
b1841	b1841	-0.79	0.36	1.48	0.47	-0.06	-0.51	0.29	0.013	0.23	4.2e-05	0.13	0.9	0.24	0.5
holE	b1842	-0.9	-0.74	-0.7	-1.82	0.4	0.28	0.61	0.026	0.062	0.078	6.3e-05	0.46	0.61	0.26
b1843	b1843	-0.27	0	0.16	0.1	-0.02	-0.22	-0.53	0.23	0.99	0.46	0.65	0.95	0.49	0.099
b1844	b1844	-0.45	0.57	0.36	-0.18	-0.16	-0.06	0.07	0.046	0.013	0.11	0.42	0.61	0.84	0.82
ptrB	b1845	-0.25	0.28	-0.17	-0.19	0.03	0.34	0.34	0.62	0.58	0.73	0.7	0.97	0.63	0.63
yebE	b1846	0.44	-0.1	-1.02	-1.52	-0.1	-0.19	-0.27	0.2	0.77	0.0053	0.00011	0.84	0.68	0.57
yebF	b1847	2.26	-0.39	0.31	-0.67	-2.39	-1.34	-2.18	4.2e-05	0.39	0.5	0.15	0.001	0.047	0.0024
yebG	b1848	3.55	-0.03	0.43	0.55	-3.08	-1.43	-2.49	1e-10	0.93	0.2	0.11	6.9e-07	0.005	1.6e-05
purT	b1849	0.2	0.1	-0.35	-0.65	-0.24	0.2	-0.31	0.6	0.8	0.36	0.095	0.66	0.71	0.56
eda	b1850	0.31	0.3	-0.14	-1.12	-0.36	-0.25	-0.26	0.62	0.62	0.82	0.077	0.68	0.77	0.76
edd	b1851	0.32	-0.52	-1.02	-1.82	-0.11	0.03	-0.22	0.39	0.16	0.009	3.5e-05	0.84	0.95	0.67
zwf	b1852	-0.6	-1.39	-1.01	-1.57	0.08	0.03	0.52	0.12	0.001	0.012	0.00033	0.88	0.95	0.33
yebK	b1853	-0.43	0.86	-0.05	-0.84	-0.17	0.14	0.58	0.058	0.0005	0.81	0.00059	0.59	0.65	0.065
pykA	b1854	-0.17	-0.92	-0.75	0.4	0.11	0.28	0.01	0.71	0.043	0.094	0.37	0.86	0.66	0.99
msbB	b1855	-0.75	0.58	-1.02	-1.01	-0.24	0.91	0.87	0.049	0.12	0.0094	0.0097	0.64	0.087	0.1
yebA	b1856	-1.32	-0.47	-0.67	-2.19	-0.08	2.26	1.13	0.0062	0.29	0.14	4.5e-05	0.9	0.0014	0.082
yebL	b1857	-0.97	0.16	0.47	-0.86	-0.21	1.71	1.03	0.0058	0.62	0.15	0.013	0.65	0.00093	0.032
b1858	b1858	-0.05	-0.5	0.82	0.02	-0.06	1.45	-0.24	0.9	0.2	0.037	0.95	0.9	0.011	0.65
yebI	b1859	0.21	0.07	1.78	0.67	-0.06	0.35	-0.17	0.58	0.85	9.3e-05	0.089	0.92	0.52	0.76
ruvB	b1860	0.98	0.09	-0.63	-0.03	-1.32	-0.47	-0.78	2.3e-05	0.64	0.0025	0.87	4.4e-05	0.088	0.0071
ruvA	b1861	1.29	-0.53	-0.45	-1.07	-1.43	-0.66	-1	3e-05	0.047	0.089	0.00028	0.0005	0.075	0.0098
yebB	b1862	0.13	-0.1	0.14	-0.18	0.17	0.14	-0.32	0.48	0.59	0.44	0.34	0.5	0.59	0.22
ruvC	b1863	0.96	0.04	-0.56	-1.23	-0.59	-0.55	-0.69	0.0043	0.9	0.079	0.00048	0.18	0.21	0.12
yebC	b1864	1.04	-0.39	0.18	-0.67	-0.58	-0.49	-1.05	0.035	0.41	0.7	0.16	0.39	0.46	0.12
ntpA	b1865	0.96	-0.55	-1.04	-1.19	-0.51	-0.82	-0.81	0.015	0.14	0.0089	0.0035	0.33	0.13	0.13
aspS	b1866	1.02	-1.55	-0.63	-0.19	-0.24	-0.57	-1.07	0.019	0.00084	0.13	0.64	0.68	0.33	0.075
yecD	b1867	0.52	-0.07	-0.11	-0.78	-0.76	-0.54	-0.8	0.033	0.75	0.62	0.0022	0.027	0.11	0.022
yecE	b1868	0.45	0.04	0.13	0.09	-0.65	-0.4	-0.52	0.21	0.92	0.71	0.8	0.2	0.42	0.31
b1869	b1869	0.24	0.12	0.36	0.44	-0.07	0.08	-0.61	0.3	0.59	0.13	0.063	0.84	0.81	0.069
b1870	b1870	0.4	0.12	0.71	0.97	-0.37	-0.34	-0.6	0.15	0.66	0.017	0.0017	0.35	0.39	0.13
b1871	b1871	0.52	-0.26	-0.22	-0.62	-0.38	-0.31	-0.66	0.043	0.29	0.37	0.017	0.27	0.38	0.067
bisZ	b1872	0.13	-0.21	-0.15	-0.06	-0.08	-0.09	-0.06	0.62	0.42	0.55	0.81	0.83	0.8	0.87
cutC	b1874	0.11	-1.01	-0.82	-0.5	-0.31	-0.35	-0.23	0.75	0.0078	0.028	0.16	0.53	0.48	0.65
b1875	b1875	0.41	-0.44	0.55	-0.59	-0.5	-0.66	-0.42	0.079	0.062	0.023	0.014	0.13	0.05	0.19
argS	b1876	0.78	-0.26	-2.07	-0.48	-0.76	-0.64	-0.69	0.17	0.64	0.0011	0.39	0.34	0.42	0.39
b1877	b1877	0.1	-0.22	0.27	-0.86	0.14	0.1	-0.09	0.81	0.6	0.52	0.046	0.81	0.87	0.88
b1878	b1878	0.23	0.72	0	-0.55	-0.43	-0.1	-0.05	0.42	0.019	0.99	0.065	0.3	0.81	0.9
flhA	b1879	0.03	1.34	0.54	0.29	-0.41	0.23	0.21	0.94	0.003	0.2	0.48	0.49	0.69	0.72
b1880	b1880	0.29	0.78	0.1	-0.25	-0.52	-0.24	-0.28	0.27	0.0046	0.7	0.32	0.16	0.51	0.44
cheZ	b1881	-0.04	0.93	-0.46	0.87	-0.17	0	0.22	0.95	0.11	0.42	0.14	0.83	1	0.78
cheY	b1882	0.15	1.99	0.5	0.73	-0.36	0.03	-0.08	0.59	2.3e-07	0.085	0.015	0.38	0.95	0.84
cheB	b1883	0.16	1.21	0.13	0.95	-0.04	-0.22	-0.02	0.64	0.0016	0.7	0.0099	0.93	0.65	0.96
cheR	b1884	-0.06	1.47	0.57	2.71	0.2	0.05	-0.25	0.86	0.00015	0.094	1.8e-08	0.67	0.91	0.59
tap	b1885	0.04	2.18	0.54	0.78	0.4	-0.12	-0.1	0.94	7.6e-05	0.25	0.1	0.55	0.86	0.87
tar	b1886	0.09	2.66	1.23	1.8	0.22	-0.11	-0.15	0.89	0.00027	0.061	0.0082	0.81	0.9	0.86
cheW	b1887	0.04	1.34	0.8	1.42	1.18	0.12	-0.02	0.89	7.7e-05	0.0092	4e-05	0.007	0.77	0.96
cheA	b1888	0.03	2.19	0.41	1.67	1.05	0.13	0.02	0.96	0.0014	0.51	0.011	0.23	0.88	0.98
motB	b1889	0.03	1.05	0.53	2.04	0.54	0.02	-0.08	0.94	0.0043	0.12	2.6e-06	0.26	0.97	0.87
motA	b1890	0.04	0.89	0.57	1.95	0.55	0.11	-0.19	0.93	0.026	0.14	2.5e-05	0.31	0.84	0.72
flhC	b1891	-0.23	2.08	1.82	0.52	-1.71	-1.12	0.13	0.35	8e-09	8.8e-08	0.043	3.8e-05	0.0031	0.71
flhD	b1892	-0.66	1.09	2.72	1.2	-0.19	-0.73	0.63	0.066	0.0044	4.2e-08	0.002	0.7	0.15	0.21
insB_5	b1893	0.17	0.82	-1.38	-0.49	-0.33	-0.06	-0.1	0.63	0.03	0.00064	0.18	0.52	0.9	0.84
insA_5	b1894	0.34	0	-1.13	-0.37	-0.31	0.07	-0.23	0.31	1	0.0019	0.26	0.5	0.89	0.61
yecG	b1895	-0.12	0.59	-0.52	-0.09	0.45	0.37	0.38	0.46	0.0013	0.0038	0.59	0.06	0.12	0.11
otsA	b1896	0.17	-1.28	0.35	-0.36	1.04	0.44	0.81	0.67	0.0039	0.39	0.38	0.077	0.44	0.16
otsB	b1897	0.2	-0.21	-0.68	0.11	0.9	0.64	0.34	0.55	0.54	0.051	0.74	0.066	0.18	0.48
araH	b1898	0.08	0.04	-1.46	-0.34	-0.01	0.11	-0.3	0.74	0.87	2.1e-06	0.16	0.98	0.74	0.37
b1899	b1899	0.11	0.44	0.78	0.74	0.17	0.05	-0.09	0.6	0.051	0.0013	0.0022	0.58	0.86	0.76
araG	b1900	0.06	0.17	0.29	0.2	0.95	0.01	0.07	0.92	0.75	0.58	0.7	0.21	0.99	0.93
araF	b1901	0.18	-0.3	-0.01	0.43	0.1	0.02	-0.14	0.6	0.38	0.98	0.22	0.83	0.97	0.77
yecI	b1902	0.07	0.1	-0.16	-0.5	-0.03	-0.3	0	0.81	0.71	0.56	0.084	0.95	0.44	0.99
b1903	b1903	-0.12	1.34	0.1	-0.43	0.03	0.78	0.14	0.69	0.00021	0.74	0.17	0.94	0.086	0.76
b1904	b1904	0.24	0.47	0.97	-0.26	0	-0.2	-0.46	0.46	0.15	0.0052	0.42	1	0.65	0.31
ftn	b1905	0.18	-0.27	0.69	-0.43	0.58	-0.5	-0.48	0.53	0.35	0.022	0.14	0.16	0.22	0.24
yecH	b1906	-0.16	0.15	1.5	0.71	0.08	0.27	0.09	0.59	0.63	3.6e-05	0.025	0.84	0.52	0.83
tyrP	b1907	-0.06	-0.03	-0.76	-0.06	-0.39	0.45	-0.02	0.85	0.93	0.021	0.86	0.37	0.31	0.97
yecA	b1908	-0.13	0.26	0.25	0.35	-0.03	0.13	-0.21	0.66	0.4	0.41	0.26	0.95	0.76	0.63
pgsA	b1912	0.29	0.42	-0.95	-0.42	-0.11	-0.43	-0.16	0.66	0.52	0.15	0.51	0.9	0.64	0.86
uvrC	b1913	-0.18	0.37	-0.42	-0.69	-0.28	0.31	0.42	0.35	0.058	0.031	0.001	0.3	0.25	0.12
uvrY	b1914	-0.23	-0.07	-1.76	-1.78	0.1	0.21	0.48	0.56	0.87	0.00013	0.00011	0.86	0.71	0.38
yecF	b1915	-0.39	0.46	0.78	0.63	0.28	0.46	0.5	0.46	0.4	0.15	0.25	0.71	0.54	0.51
sdiA	b1916	-0.09	0.38	0.83	0.12	-0.18	-0.06	-0.11	0.76	0.23	0.014	0.7	0.68	0.89	0.8
yecC	b1917	0.16	-0.35	0.26	0.27	-0.25	-0.04	-0.18	0.81	0.61	0.7	0.69	0.79	0.96	0.85
b1917	b1917	-0.01	-0.46	0.64	-0.39	0.1	-0.01	-0.03	0.97	0.11	0.03	0.17	0.8	0.99	0.94
b1919	b1919	0.25	-0.64	-0.17	-1.16	0.02	-0.27	0	0.34	0.018	0.51	0.00011	0.95	0.46	0.99
fliY	b1920	-0.06	-0.36	-1.19	-2.15	0.16	0.46	0.15	0.86	0.33	0.0035	4.9e-06	0.76	0.39	0.77
fliZ	b1921	0.05	3.05	2.81	0.47	0.51	-0.07	-0.37	0.88	6.2e-09	2.6e-08	0.19	0.31	0.89	0.46
fliA	b1922	-0.07	3.24	2.8	1.35	-0.07	-0.18	-0.03	0.88	5.2e-08	6.1e-07	0.0035	0.9	0.76	0.96
fliC	b1923	-0.27	1.03	3.08	0.8	0.66	-0.05	0	0.39	0.0033	7.2e-10	0.018	0.15	0.91	0.99
fliD	b1924	0.06	3.8	2.03	0.59	-0.15	-0.29	-0.1	0.9	1.7e-08	0.00018	0.21	0.82	0.66	0.88
fliS	b1925	0.17	0.85	1.8	1.04	-0.12	-0.51	0	0.7	0.07	0.0005	0.029	0.86	0.43	1
fliT	b1926	0.12	1.4	-0.81	-0.07	-0.15	-0.03	-0.14	0.7	0.00013	0.015	0.82	0.74	0.94	0.75
amyA	b1927	-0.09	-0.28	-0.8	-0.82	0.95	0.59	-0.06	0.8	0.44	0.033	0.031	0.07	0.25	0.9
yedD	b1928	0.5	0.43	0.54	0.19	-0.24	-0.29	-0.7	0.15	0.21	0.12	0.57	0.61	0.55	0.16
yedE	b1929	0.24	0.26	0.82	-0.67	-0.19	-0.15	-0.62	0.37	0.32	0.0041	0.017	0.6	0.69	0.11
yedF	b1930	0.31	1.41	1.26	0.89	-0.13	0.01	-0.23	0.27	2.7e-05	0.00011	0.0032	0.73	0.98	0.56
yedG	b1931	0.09	-0.19	0.73	0.26	0.41	0.09	-0.24	0.79	0.59	0.047	0.47	0.42	0.86	0.63
b1932	b1932	-0.16	0.07	0.27	-0.6	-0.01	0.06	0.2	0.48	0.77	0.25	0.013	0.98	0.86	0.54
b1933	b1933	0.12	0.85	0.46	1.44	0.38	0.21	-0.03	0.72	0.014	0.17	0.00017	0.41	0.66	0.95
b1934	b1934	-0.01	0.45	0.5	1	0.18	-0.08	0.07	0.97	0.31	0.26	0.031	0.78	0.9	0.91
b1935	b1935	0.03	-0.16	-0.14	-0.21	0.06	0.34	-0.08	0.91	0.62	0.65	0.51	0.9	0.46	0.87
b1936	b1936	0.14	0.93	1.41	0.5	-0.44	-0.11	-0.02	0.48	6.4e-05	1.4e-07	0.016	0.12	0.69	0.94
fliE	b1937	-0.06	-0.99	-1.42	0.25	0.22	0.04	0.25	0.89	0.025	0.0023	0.55	0.71	0.95	0.67
fliF	b1938	0.38	2.06	1.91	0.17	-1.14	-0.34	-0.21	0.26	1.6e-06	5.3e-06	0.6	0.021	0.47	0.66
fliG	b1939	0.1	2.38	2.55	0.87	-0.8	-0.23	-0.06	0.83	3.2e-05	1.3e-05	0.073	0.23	0.73	0.93
fliH	b1940	0.02	3.02	2.55	0.68	-0.8	0.04	0.05	0.96	3.6e-07	4.8e-06	0.13	0.21	0.95	0.94
fliI	b1941	0.29	1.7	0.73	1.34	-1.04	-0.24	-0.09	0.57	0.0026	0.16	0.014	0.16	0.74	0.9
fliJ	b1942	-0.02	2.78	0.69	0.24	-0.79	0.27	0.13	0.95	6.3e-08	0.07	0.51	0.13	0.6	0.8
fliK	b1943	0.15	2.55	0.88	1.33	-1.2	0.25	0.03	0.78	6e-05	0.11	0.018	0.12	0.74	0.96
fliL	b1944	0.1	1.69	3.69	0.89	-0.86	-0.54	-0.02	0.72	1.4e-06	5.7e-13	0.0026	0.03	0.17	0.96
fliM	b1945	-0.08	3.31	2.37	-0.04	-1	-0.06	0.16	0.85	3.6e-08	7.3e-06	0.92	0.1	0.92	0.79
fliN	b1946	0.14	1.44	-0.27	0.8	-0.31	-0.22	-0.05	0.84	0.053	0.71	0.27	0.76	0.83	0.96
fliO	b1947	0.18	0.26	0.2	0.76	-0.11	-0.1	-0.02	0.71	0.6	0.68	0.12	0.87	0.88	0.98
fliP	b1948	0.27	0.9	-0.71	1.24	-0.55	-0.38	-0.21	0.58	0.076	0.15	0.017	0.43	0.59	0.76
fliQ	b1949	-0.13	0.96	0.68	-0.02	-0.72	0.26	0.23	0.68	0.0061	0.044	0.95	0.12	0.57	0.62
fliR	b1950	0.06	0.94	0.14	-0.57	-0.5	0.02	-0.08	0.86	0.013	0.69	0.12	0.32	0.97	0.87
rcsA	b1951	-0.09	-1.42	-1.13	-0.56	0.02	-0.01	0.36	0.93	0.2	0.31	0.61	0.99	0.99	0.82
dsrB	b1952	0.06	-0.57	-0.31	0.1	0.49	0.02	-0.72	0.86	0.098	0.36	0.76	0.31	0.97	0.14
b1953	b1953	0.35	-0.48	1.59	0.89	-0.02	-0.31	-0.19	0.26	0.12	1.8e-05	0.0065	0.95	0.47	0.66
b1955	b1955	0.27	-0.27	0.21	0.05	0.63	0.23	0.11	0.48	0.48	0.58	0.89	0.25	0.66	0.84
b1956	b1956	0.21	0.38	1.69	1.28	-0.2	-0.59	-0.42	0.49	0.23	1.1e-05	0.00033	0.64	0.18	0.34
b1957	b1957	0.01	0.14	0.55	0.76	0.25	0	-0.65	0.97	0.66	0.088	0.022	0.57	1	0.15
yedI	b1958	-0.07	0.89	0.99	1.74	-0.32	-0.16	-0.24	0.79	0.0034	0.0015	1.5e-06	0.42	0.68	0.54
yedA	b1959	0.28	-0.01	-0.12	-0.19	-0.31	-0.26	-0.56	0.36	0.97	0.7	0.53	0.48	0.55	0.21
vsr	b1960	0.26	0.18	-0.13	0.68	-0.35	-0.35	-0.26	0.55	0.67	0.76	0.13	0.57	0.57	0.67
dcm	b1961	0.09	-0.83	-1.3	-1.9	-0.38	-0.02	-0.07	0.77	0.015	0.00038	2.9e-06	0.4	0.96	0.88
yedJ	b1962	0.02	0.23	0.65	1.06	-0.23	-0.21	-0.14	0.93	0.33	0.0085	8.3e-05	0.48	0.52	0.66
b1963	b1963	0.11	-0.05	0.62	0.93	0.11	0.07	-0.55	0.66	0.83	0.019	0.0008	0.76	0.85	0.12
b1964	b1964	0.07	-0.61	1.24	-0.65	0	-0.33	0.02	0.8	0.042	0.00023	0.033	1	0.42	0.95
b1965	b1965	-0.06	-0.21	1.03	0.63	0.16	0.26	0.34	0.91	0.71	0.073	0.26	0.84	0.75	0.67
b1966	b1966	0.06	0.09	1.29	0.06	0.01	-0.36	-0.13	0.86	0.78	0.00059	0.85	0.98	0.44	0.78
b1967	b1967	0.24	-0.45	0.67	0.21	0.85	0.18	-0.02	0.5	0.21	0.067	0.56	0.099	0.72	0.97
b1968	b1968	-0.02	0.39	0.85	0.39	0.2	0.61	0.23	0.88	0.022	2e-05	0.022	0.39	0.013	0.32
b1969	b1969	-0.07	0.3	-1.02	-0.95	0.11	0.76	0.13	0.8	0.31	0.0019	0.0034	0.8	0.078	0.75
b1970	b1970	-0.01	-0.1	0.63	0.59	0.11	-0.05	0.27	0.97	0.64	0.0084	0.012	0.73	0.86	0.4
b1971	b1971	0.34	-0.19	0.2	-0.05	0.18	-0.2	-0.24	0.53	0.73	0.71	0.92	0.82	0.8	0.76
b1972	b1972	0.12	-0.37	0.52	0.13	0.6	-0.09	-0.27	0.71	0.26	0.12	0.7	0.2	0.84	0.55
b1973	b1973	-0.21	0.33	3.67	0.68	0.25	1.12	0.24	0.63	0.44	5.7e-09	0.12	0.67	0.07	0.69
b1974	b1974	-0.22	-0.24	1	0.46	0.17	0.22	0.1	0.24	0.19	1.4e-05	0.02	0.53	0.41	0.69
b1976	b1976	-0.57	0.27	2.22	-0.3	-0.35	-0.76	0.37	0.058	0.36	4.9e-08	0.3	0.39	0.07	0.37
b1978	b1978	0.17	-1.02	-1.48	-0.83	0.1	-0.14	-0.36	0.83	0.18	0.06	0.28	0.92	0.9	0.74
b1979	b1979	-0.12	-0.19	0.18	0.23	0.09	0.22	0.18	0.76	0.62	0.65	0.55	0.87	0.69	0.74
b1980	b1980	-0.07	-0.14	0.28	0.5	0.19	0.17	-0.16	0.83	0.68	0.4	0.14	0.69	0.73	0.73
b1981	b1981	-0.42	0.53	0.06	-0.43	-0.5	-0.25	0.29	0.058	0.019	0.79	0.055	0.11	0.42	0.35
amn	b1982	-0.15	-0.64	-2.59	-2.39	0.06	-0.01	0.3	0.77	0.22	3.1e-05	8.6e-05	0.93	0.99	0.68
b1983	b1983	1.24	-0.63	1.29	-0.81	0.43	0.25	-0.76	0.055	0.31	0.046	0.2	0.62	0.78	0.39
b1985	b1985	-0.12	0.29	0.29	0.26	-0.11	-0.03	-0.35	0.61	0.22	0.23	0.28	0.73	0.93	0.31
cbl	b1987	-0.69	0.38	-1.57	-1.8	0.08	0.79	0.63	0.036	0.24	3.8e-05	5.7e-06	0.86	0.085	0.17
nac	b1988	-0.39	0.74	-0.38	0.46	-0.05	0.35	0.47	0.22	0.024	0.23	0.15	0.91	0.43	0.3
erfK	b1990	0.25	-0.4	0.85	-0.28	0.2	-0.25	0.19	0.37	0.15	0.0042	0.31	0.61	0.52	0.62
cobT	b1991	-0.38	0.76	0.4	-0.23	-0.22	-0.09	0.11	0.13	0.0041	0.11	0.34	0.53	0.8	0.75
cobS	b1992	-0.12	-0.51	0.56	-0.08	-0.27	-0.23	0.12	0.76	0.21	0.16	0.84	0.62	0.68	0.83
cobU	b1993	-0.18	0.28	1.04	0.32	0.01	-0.35	0.07	0.44	0.24	0.00015	0.18	0.97	0.3	0.84
yi52_6	b1994	0.05	-1.01	0.94	0.1	0.04	0.24	0.35	0.94	0.086	0.11	0.87	0.96	0.77	0.66
b1995	b1995	0.03	1.7	0.98	0.38	-0.94	-0.07	0.04	0.89	5.5e-08	0.00017	0.099	0.006	0.82	0.91
yi22_3	b1996	0.01	-0.04	0.83	0.27	-0.29	-0.45	-0.34	0.98	0.91	0.035	0.47	0.59	0.4	0.52
yi21_3	b1997	-0.11	0.63	-1.78	-1.08	-0.14	0.04	0.22	0.76	0.098	6.1e-05	0.0073	0.8	0.94	0.68
b1998	b1998	0.22	-0.33	0.29	0.74	-0.1	-0.34	-0.62	0.71	0.58	0.62	0.22	0.9	0.68	0.46
b1999	b1999	0.12	-0.71	0.11	0.1	-0.25	-0.31	0.12	0.74	0.062	0.77	0.78	0.63	0.55	0.81
b2000	b2000	-0.12	-1.72	-1.64	-1.67	0.06	0.09	0.25	0.69	4.8e-06	9.7e-06	7.4e-06	0.88	0.83	0.55
b2001	b2001	-0.08	-2.15	-1.67	-1.8	0.22	-0.06	-0.22	0.86	3.6e-05	0.00064	0.0003	0.71	0.92	0.72
b2002	b2002	0.02	-0.42	0	-0.63	-0.13	0.18	-0.04	0.94	0.22	0.99	0.07	0.79	0.71	0.93
b2003	b2003	0.25	0.12	-0.78	-0.19	-0.07	-0.3	-0.42	0.6	0.8	0.11	0.68	0.92	0.65	0.52
b2004	b2004	0.08	0.31	-0.45	-0.05	0.1	-0.11	0.03	0.88	0.57	0.41	0.93	0.9	0.89	0.97
b2005	b2005	-0.03	0.56	-0.04	0.11	0.09	0.04	-0.1	0.95	0.24	0.93	0.81	0.89	0.96	0.88
b2006	b2006	-0.04	0.1	0.43	0.69	0.03	-0.24	-0.05	0.9	0.76	0.21	0.048	0.96	0.62	0.91
b2007	b2007	-0.3	-0.27	0.24	-0.24	0.03	-0.72	0.15	0.47	0.52	0.58	0.57	0.95	0.23	0.8
yeeA	b2008	0.17	0.16	0.34	0.65	-0.17	-0.25	-0.25	0.32	0.34	0.046	0.00052	0.46	0.28	0.28
sbmC	b2009	0.6	0.44	-0.21	0.33	-0.38	0	-0.53	0.071	0.18	0.52	0.32	0.41	1	0.25
yeeC	b2010	-0.31	0.03	-0.24	-0.6	-0.02	0.03	0.33	0.43	0.94	0.55	0.13	0.96	0.96	0.56
sbcB	b2011	-0.12	0.58	-0.92	-1.23	-0.46	0.06	0.37	0.56	0.0099	0.00017	3.8e-06	0.13	0.85	0.22
yeeD	b2012	-0.21	0.16	1.67	-0.43	-0.21	-0.34	-0.02	0.61	0.69	0.00034	0.29	0.72	0.55	0.97
yeeE	b2013	-0.1	-0.14	-1.35	0.21	-0.28	0.17	-0.08	0.7	0.61	4.1e-05	0.44	0.47	0.67	0.84
yeeF	b2014	0.21	-0.13	-1.3	-0.96	-0.45	-0.49	-0.2	0.53	0.7	0.00083	0.0095	0.36	0.32	0.68
b2015	b2015	0.03	-0.01	-0.66	-0.94	0.39	0.32	0.04	0.93	0.97	0.047	0.0062	0.39	0.47	0.93
b2016	b2016	0.08	-0.46	-0.68	0.77	-0.29	0.04	-0.16	0.81	0.17	0.049	0.027	0.54	0.94	0.73
yefM	b2017	0.53	0	1.35	1.58	-0.12	-0.34	-0.27	0.14	1	0.00073	0.00014	0.81	0.5	0.59
hisL	b2018	0.1	0.83	-0.23	-0.13	-0.38	-0.31	0.08	0.86	0.13	0.67	0.81	0.62	0.69	0.92
hisG	b2019	-1.1	-0.76	-2.12	-2.58	-0.54	1.16	0.87	0.016	0.088	4.6e-05	3e-06	0.38	0.067	0.16
hisD	b2020	-1.02	-0.39	-1.22	-2.55	-0.53	0.81	1.13	0.0035	0.22	0.00068	2.4e-08	0.24	0.08	0.018
hisC	b2021	-1.45	-1.43	-0.62	-3.69	0.08	0.98	1.34	0.0036	0.004	0.18	1.9e-08	0.9	0.14	0.045
hisB	b2022	-1.38	-0.72	-0.2	-2.55	-0.03	0.97	1.37	7.1e-07	0.0019	0.35	7.3e-12	0.93	0.0029	9.7e-05
hisH	b2023	-1.31	-0.96	-1.26	-2.02	0.27	1.11	1.22	0.007	0.041	0.0095	0.00014	0.67	0.092	0.065
hisA	b2024	-1.39	-0.72	-0.03	-1.28	0.24	0.81	1.37	0.0016	0.08	0.94	0.0033	0.67	0.16	0.021
hisF	b2025	-1.67	-0.43	1.11	-1.85	0.2	0.99	1.59	0.00017	0.26	0.0071	5.1e-05	0.71	0.075	0.0063
hisI	b2026	-1.73	-0.08	0.26	-2.13	0.06	1.21	1.64	0.002	0.88	0.61	0.00027	0.93	0.098	0.029
b2027	b2027	0.03	0.43	2.3	1.97	0.07	0.15	-0.25	0.94	0.25	1.3e-06	1.2e-05	0.89	0.78	0.62
b2028	b2028	-0.08	-0.59	-0.68	-0.09	-0.23	0.2	-0.01	0.9	0.35	0.28	0.89	0.79	0.82	0.99
gnd	b2029	0.54	-1.74	-0.78	-1.57	0.08	-0.12	-0.25	0.18	0.00015	0.055	0.00047	0.89	0.83	0.65
yi52_11	b2030	0.02	-0.76	-3.63	-0.66	0.23	0.44	0.35	0.97	0.061	1.8e-09	0.1	0.68	0.43	0.53
yi52_7	b2030	0.01	-0.76	-1.86	-1.8	0.29	0.44	0.48	0.96	0.021	3.5e-06	5.5e-06	0.52	0.33	0.28
yefJ	b2031	-0.3	0.37	-0.57	-1.38	0.07	0.84	0.5	0.46	0.36	0.17	0.0022	0.9	0.15	0.39
yefI	b2032	0	0.23	0.18	-0.25	0.08	0.63	0.31	1	0.66	0.73	0.63	0.91	0.38	0.67
yefH	b2033	0.09	-0.9	-1.08	-1.47	0.03	0.57	0.38	0.83	0.045	0.018	0.0021	0.96	0.35	0.53
yefG	b2034	0.03	-0.42	1.03	-0.15	0.09	0.38	0.18	0.96	0.42	0.055	0.77	0.9	0.61	0.81
rfc	b2035	0.25	0.69	0.76	0.39	-0.16	0.36	-0.05	0.68	0.27	0.22	0.53	0.86	0.68	0.95
yefE	b2036	-0.01	0.44	1.15	-1.58	-0.03	0.54	0.24	0.98	0.29	0.0097	0.00075	0.96	0.36	0.69
rfbC	b2038	0.09	0.45	-0.79	-0.38	0.02	0.35	0.09	0.86	0.37	0.12	0.45	0.98	0.62	0.89
rfbA	b2039	0	1.3	-0.43	-1.48	-0.1	0.89	0.12	1	0.0018	0.26	0.00052	0.85	0.1	0.82
rfbD	b2040	-0.16	-0.18	-1.01	-1.63	0.21	0.82	0.47	0.77	0.74	0.067	0.0048	0.78	0.28	0.53
rfbB	b2041	-0.03	-0.84	-1.43	-2.69	0.09	0.6	0.09	0.93	0.026	0.00043	6.6e-08	0.86	0.24	0.86
galF	b2042	0.22	-0.57	-1.25	-1.7	0.09	-0.1	-0.1	0.71	0.35	0.046	0.0085	0.92	0.91	0.9
b2043	b2043	-0.29	-0.4	0.13	0.99	0.22	0.52	0.44	0.46	0.3	0.75	0.016	0.69	0.35	0.42
b2044	b2044	-0.06	0.08	0.76	0.79	-0.01	0.11	0.15	0.9	0.86	0.1	0.089	0.99	0.86	0.81
b2045	b2045	-0.3	-0.36	0.29	0.42	0.39	0.27	0.2	0.46	0.37	0.47	0.31	0.49	0.63	0.73
b2046	b2046	0.25	-0.42	-0.38	0.04	0.06	0.01	-0.19	0.65	0.45	0.49	0.94	0.93	0.99	0.81
b2047	b2047	-0.19	-0.44	0.84	0.27	0.18	0.02	0.25	0.62	0.25	0.034	0.47	0.74	0.97	0.64
cpsG	b2048	-0.07	-0.52	-0.76	-1.63	0.17	0.06	0.04	0.84	0.11	0.023	2.3e-05	0.7	0.89	0.94
cpsB	b2049	-0.25	-0.04	0.28	0.48	0.07	-0.03	0.13	0.33	0.89	0.27	0.069	0.85	0.94	0.72
yefD	b2050	-0.11	-0.38	0.14	1.09	0.03	0.1	0.22	0.78	0.35	0.72	0.011	0.96	0.87	0.7
yefC	b2051	0.01	-0.51	0.64	1.17	-0.01	0.04	0.05	0.97	0.04	0.011	3.9e-05	0.97	0.9	0.87
yefB	b2052	-0.4	-0.91	-1.54	-0.93	0.11	0.42	0.14	0.36	0.045	0.0015	0.04	0.85	0.49	0.81
yefA	b2053	-0.78	0.28	-0.09	-0.18	-0.17	0.69	0.98	0.03	0.41	0.8	0.6	0.73	0.16	0.052
b2054	b2054	-0.22	-0.25	0.99	0.87	0.08	0.07	0.3	0.48	0.43	0.0036	0.0095	0.86	0.88	0.49
b2055	b2055	-0.32	0.31	0.15	-0.14	-0.23	0.31	0.49	0.17	0.17	0.51	0.53	0.47	0.34	0.13
b2056	b2056	0.02	0.19	0.05	-0.09	-0.02	0.05	0.3	0.96	0.57	0.88	0.78	0.96	0.92	0.52
b2057	b2057	0.05	-0.18	-0.34	0.8	-0.09	0.04	-0.02	0.9	0.65	0.39	0.052	0.88	0.94	0.97
wcaB	b2058	-0.13	0.43	-0.02	0.36	0.34	0.26	-0.1	0.61	0.095	0.92	0.16	0.34	0.45	0.77
b2059	b2059	-0.21	-0.21	-0.89	0.57	0.01	0.15	0.34	0.64	0.63	0.053	0.2	0.99	0.81	0.59
b2060	b2060	-0.8	-0.41	-0.41	-0.48	0.72	0.63	0.84	0.043	0.29	0.29	0.21	0.19	0.24	0.13
b2061	b2061	-0.16	-0.22	-0.75	-0.69	0.15	0.2	0.08	0.57	0.45	0.014	0.022	0.72	0.62	0.84
b2062	b2062	-0.21	-0.33	-1.04	0.32	-0.17	0.14	0.45	0.59	0.4	0.012	0.41	0.75	0.8	0.41
b2063	b2063	0.16	-0.78	-0.46	-0.13	0.21	0.01	-0.32	0.76	0.14	0.37	0.8	0.77	0.99	0.66
yegA	b2064	-0.08	-0.46	-0.47	-0.98	0.13	0.07	-0.21	0.83	0.23	0.22	0.015	0.81	0.9	0.7
dcd	b2065	0.17	0.35	-0.13	-0.58	-0.04	-0.28	-0.3	0.49	0.16	0.59	0.023	0.91	0.41	0.39
udk	b2066	0.41	-0.18	-0.76	-1.16	-0.08	-0.06	-0.49	0.23	0.6	0.029	0.0018	0.87	0.9	0.31
yegE	b2067	0.08	-0.56	0.01	0.53	-0.03	-0.27	0.26	0.88	0.26	0.98	0.29	0.97	0.69	0.72
alkA	b2068	-0.07	-0.07	-0.33	0.91	-0.06	0.04	0.07	0.89	0.88	0.5	0.074	0.93	0.95	0.92
yegD	b2069	0.83	-1.22	-0.44	-0.92	-0.3	-0.31	-1.07	0.017	0.001	0.18	0.009	0.53	0.5	0.029
b2070	b2070	-0.01	0	0.3	0.44	0.07	0.2	0.11	0.98	0.99	0.41	0.24	0.89	0.7	0.83
b2071	b2071	0.29	0.33	-0.32	1.34	-0.1	-0.34	-0.33	0.67	0.63	0.64	0.059	0.91	0.73	0.74
b2072	b2072	0.13	-0.51	0.35	0.6	0.05	-0.14	-0.26	0.68	0.11	0.27	0.065	0.92	0.75	0.56
b2073	b2073	0.19	-0.3	0.65	1.27	-0.1	-0.28	-0.11	0.63	0.43	0.1	0.0026	0.85	0.61	0.84
b2074	b2074	0.01	0.44	-0.45	-0.31	0.19	0.11	-0.21	0.97	0.25	0.24	0.42	0.72	0.84	0.69
b2075	b2075	-0.07	-0.09	-0.08	0.56	0.09	0.03	-0.15	0.72	0.67	0.71	0.011	0.77	0.93	0.61
b2076	b2076	0.15	-0.61	-0.08	0.4	0.07	-0.29	-0.1	0.67	0.087	0.81	0.25	0.89	0.55	0.84
b2077	b2077	0	0.07	0.46	0.62	0.01	-0.17	0.08	1	0.81	0.1	0.032	0.99	0.66	0.84
baeS	b2078	-0.17	-0.76	-0.38	-0.83	0.14	-0.18	0.06	0.63	0.037	0.28	0.024	0.78	0.71	0.9
baeR	b2079	-0.17	0.65	-0.29	-0.54	-0.61	0.09	-0.08	0.67	0.1	0.45	0.17	0.27	0.88	0.88
b2080	b2080	0.37	-0.23	0.74	1.13	0.75	0.16	-0.35	0.27	0.49	0.032	0.002	0.12	0.74	0.46
b2081	b2081	-0.28	-0.5	0.28	0.25	0.35	0.77	0.11	0.48	0.21	0.47	0.52	0.52	0.17	0.85
ogrK	b2082	1.28	-0.67	-1.39	-1.21	1.28	-0.53	-1.28	0.0084	0.15	0.0047	0.012	0.054	0.41	0.054
b2083	b2083	0.13	0.43	0.2	0.43	0.26	0.11	0.15	0.61	0.094	0.42	0.096	0.46	0.76	0.67
b2084	b2084	0.6	0.29	-0.64	0.67	-0.17	-0.45	-0.55	0.39	0.68	0.37	0.34	0.86	0.65	0.58
b2085	b2085	0.19	0.73	0.49	0.45	0.13	0.03	-0.03	0.79	0.29	0.48	0.51	0.89	0.98	0.98
b2086	b2086	0.08	-0.63	-0.03	0.96	0.31	0.16	-0.04	0.84	0.13	0.94	0.028	0.6	0.78	0.94
gatR_1	b2087	0.08	0.26	1.03	1.16	-0.01	-0.1	-0.02	0.7	0.22	4.7e-05	9e-06	0.96	0.75	0.95
b2088	b2088	0.44	0.08	0.2	0.6	-0.44	-0.39	-0.37	0.17	0.79	0.53	0.064	0.33	0.38	0.41
tra5_4	b2089	-0.13	1.02	-0.76	-1.21	-0.63	0.11	0.3	0.74	0.014	0.058	0.0042	0.25	0.84	0.58
gatR_2	b2090	-1.07	-1.34	-1.54	-1.42	0.42	0.95	1.05	0.0094	0.0016	0.00044	0.00098	0.44	0.088	0.061
gatD	b2091	-2.04	-0.26	-2.13	-2.04	-0.03	1.52	2.13	4e-05	0.52	2.4e-05	4e-05	0.95	0.014	0.0011
[truncated: 2,071 more rows]
